# Supplementary material for: Genome-wide identification of WRKY genes and their expression profiles under different abiotic stresses in Elaeis guineensis
Source: PLoS One. 2017 Dec 11;12(12):e0189224. doi: 10.1371/journal.pone.0189224 (PMC5724828; doi:10.1371/journal.pone.0189224)
Supplement: S1 Text — (TXT) [file pone.0189224.s001.txt]

S1 Text. Gene sequences of 95 EgWRKYs identified in the study
>WRKY01
AGTTCTCCACCACATTCCCTACAGGAGCAAGACTGGAAGAGGGGGAGAGAAAGATAGGGAGATGTTTCCT
TCCAAAGCTAATGCGGTCCTCAACCAAGGGTTTGTGGAGGATCCCATGAGTTTTTGCACCCAGATCTCTC
CTCTTTCTCATCTGAGCTTTCCTCCACATGGGATTCAGCAAACTCTTGGAGGCCTCAACATGGGAGGAGG
AGTCGCCTCTTACTTAAAGGAAGGCCTTCCTTCCATACCATCCCAATATAGGGTTGCTTCCTCTGGTGGT
TTAGGTCAATTTGGAGCCTCTTCAGAACAAAGATCAAGTAATAGTCTATGGTCATACGATGAAGAGGAGG
GGGATCTAGGTAACAAGATATCATCCGCCGGAGAGGATAATCACAAGTACAACAAAAACAATAGTAGTAG
TAGCAATAATAATAACAACAATAGCCTGTCGGTTGGTGCTATAAGAATGAAGAAGTTGAAGACAAGGAAG
AAGGTTAGAGAGCCAAGATTTTGCTTCAAAACCTTGAGCGAAGTCGATGTGTTGGATGATGGCTACAAGT
GGAGGAAGTATGGCCAGAAGGTTGTGAAGAACACCCAGCATCCAAGGAGCTACTATCGTTGCACCGAGAG
CAACTGTCAAGTGAAGAAAAGGGTTGAGAGATTGGCAGAGGACCCCCGGATGGTCATCACAACTTATGAG
GGTAGACACATACATTCTCCTTCGCATGATGACGATGAGTCCCGGGCTTCAGATCATATCAATTTCCTAT
GGTAGTCTCTTCTTCATTCTCATTGTCCCAGCATATATATCTATATATATTATCCATCGCCCACGGTTTA
CAATTGCAAAATGGCCTTGTAAGTTATCCATTAGGCTCCCCCACTTGTAAATTGTAAGTGTAATAATCGC
ATCATTCAACTGATGTTTGTTTGATGGATATCCATAAAGAACTTCCCAAGTTATATTTAA
>WRKY02
CGATCATTCATGGATGCGAGCTCAAGACCGTCTTCTTCCAAGCCCAAGAACTCAGTTACAATCAGTCAGG
AGACGCAGCCTGAATCCACTAAAGCAGAAAGGTTCGATGTTAAGAAACCATTCATGGCGCAAACAGTGAA
GGATTACCAATCCCCCCAAATGCACTTCTTTGACATTGTCCAAAAAGAACATGTTAAGAAACCAGATGAG
ACTTCTAGCACACTTGACAATGCTGAAGAACCTGAACTCGTCTCTCTCAGCCTTGGAACGCGCGCAAGTA
GAAGCGGAAAAGAAGAGGAGGCAAACACATATAGTAAAGGAAAAGAAGATGGAATGATAAAGGAAGGCCT
TACCCTTGGATTGCACAGCAAAGTTGATGGTTCTAGCAGTGGCCCAAGCGAGGCTCTGCTGAATTTGAGC
CCGGACAACAGCTTTGAGGAGCCAAAGGAAGCTGATACTGGGGAACCATGGCCACCGAGCAAGATGATGA
AGAGTTCAGCAAATGGTGAAGATGAAGTGCTACCACAACCTCCGCTTAAGAGAGCTAGAGTTTCTGTGCG
AGCAAGATGTGATGCCCCCACGATGAATGATGGATGTCAATGGAGAAAATATGGACAGAAGGTTGCGAAA
GGTAATCCATGCCCGCGAGCTTATTATCGTTGCACTGTTGCACCGGCATGCCCAGTAAGGAAGCAGGTGC
AGAGATGCGCTGAGGACATGTCCATATTGATCACCACCTACGAAGGAAACCACAACCATCCACTTCCGAT
GGGAGCCACTGCCATGGCTTCCACCACCTCCGCCGCTGCATCCATGCTGATTTCTGGTTCATCCACTAGT
TCTTGCCCACCCTTCGGATCCCTAGCCTCCTCGACCGCCAACCTTCATGGCTTTAGCCAGGTGGATAACT
CGAGGTTCAAACAGTTCTACCCACCAAACCCATCAATCTACTCTTCCGCCTCCCACCCCACCATCACATT
AGACCTCACTGTACCTTCATCTACTCCCCAGTACAAGTTCTCTTCAAACCTCACCTACCCAAAGTACTCC
TCGACGAGTCTCAACTTCTCTTCCTCAAAGTCCAACACTATCCCAACATCTTGGAGTGGTGGGAGCTCAA
CCTATGGAGCTCATTTTTATGACAAGAACAGCATGGGATCTCTAAACCTTGGAGGGCAAACTCAAGACTC
TTTCAACCTATCCTACATGCACAAGGGAACCAGCCAAAATCCTGCTCCTAGCCAGCATCTCCTGACAGAG
ACGGTTGCTAACGCGATCACATCGCACCCGAGCTTTCAGTCAGCATTGGCGACAGCGATCACGTCGTACC
TTGGAGCACAGGGAGCGGAACGTGCAGGAGAGGGTAGTCCAGCAGGCCAAGTAGGTCTGAAATGGAGCGA
GCAACTGGCCTTGGCGCCCACCTATACATCGGCATTCACCTCACCGAGTAATTATTCAAGCCATCATCAA
GGAAGCTCGACGTTTCTCCAACCACCACCAGCTCTTCTAAGCGCCAAGAGTGCCTCCGCATCGCCAGTGG
GTAATGGGGAACAAAAAAGCTAGC
>WRKY03
TTCACACTCACTTCACAAGTTATGGCGGCTCTAACGGAGCTTTCAGACACCACCATGCTCCACTCCTCTC
TTCTACCATCAAATGACTCAACCAGTCACGCTTGCTGTGATTTTTTCTCTGCAAACTCCTTCAGCCAACC
GGTGCTCGAATGTTCCGATCACATAGCGTTCATTAATGAAGGCTTGTTTCAAGGCCTGCAACTACCAACA
AGGATTGCGGCTGAGGAACTGGTACATGCCATTGCTCCGGTGGATGTCAGCGGGGAATCCAGTGAAGACA
GCACGACGAATAAAGCAATGCTATGTGTGGGTGAGATGAAAAGGATGAAACCGGATGCCAGGTGTAGAAT
TGGGTTTAGAATGAAATCGGCGGTGGAGATACTGGATGATGGATTCAAGTGGCGGAAGTATGGGAAGAAG
TCGGTGAAGAACAGCCCAAATCCAAGGAATTACTACCGTTGCTCCAGCGAGGGTTGTTCTGTAAAGAAGA
GAGTGGAGAGAGACCCTCAGGATTCAGACTATGTGATTACAACATACGAGGGAGTGCACAACCACATTAG
CCCAGTAAGAACCGGAGCTGCCATAACCGATGCCATACCATCTACCAATTAGATAGCTGCTACCTCCCCA
TGTCTTTGACATGCGCTTACCCGATATGTCGCTCATATATTTCAAAGCATCTATCAGCACAATCAAGCCA
GACCCAACTCGCTGAAACCCTACCTAGAAGGAGATATTTTTGGCACTTCGAAGCAGCAACATCAGTACCC
AACAATGAGACCTGGTTAAGCCTGTAATACCGTTGCATTGACACGATCTTCTTCTTTTTTATTTTTTTGG
TAAGTATTGACATGATCTTCTTTGATAGCCACGCACAGTCGATAGAAACTCCGAGCTATTTGTAATGTGA
GAAGCATGGCAGATGAAATTTAACTGCTGAAATGAATGTTCTATATACAGCA
>WRKY04
GGCGAATGGTGGCAGCAGCGGCAGCAAAGAAGCTTCCAGTTTAGGCGAAGGAAGCTCGGTGGAAGGGGTG
GCCATGACATACAACTAAATTTAGATTTCTGTACCAAATTATATGTTTTAATTTATGTGCATATATCGGA
CACTATATATATATAGGAAGATATGTGTTAGGAGATCATGGCGGCAGTGGGAGCTCCATTGCATGCACTG
GCCAATATGGCCTACTTCCCTTCCCAAACTGGCCAAGGGAGTGACTTGACCTATGATGATCTTCAATCTG
ACCAATCGGCGGCATTCGATCTCTCCGATTACATCTTGTTCGAGGAGGGCTTGGCGCCGGCTTCATTTGG
GCAACCAGTAAATGCAGTTTCTCCCATGGTCGATGCTGATCAGACTGCTAGCCAGATTAGTGGAAGCAAC
TTAACTACTATTAGTAGTAGTAGTAGTAGTACCAGAAGGAGTGGAGTACTGGAGAGGCTGAGGGTGGCCG
AAGGGTCCAGGATCGCATTCAGAACGAAGTCAGAGGTGGAGATCCTGAATGACGGGTTCAAGTGGCGCAA
GTATGGGAAAAAGTCCGTCAAGAACAGCCCAAATCCGAGGAACTACTACCGTTGCTCAACTGAGGGTTGC
CCGGTGAAGAAGAGGGTAGAAAGAGACAAAGAAGACCCAAGCTATGTGATAACCACCTACGAGGGGATAC
ATAACCACATGAGCCCCGGTGTGGTTTACTACACCACCAAAGACACCGCCTCTGGTCGGTTTTATGTGGC
CGGTTGTGAACTGCCTCCAGGTTCATGAAACCTGAACATAATCGCTTCACAAGCCGAAGTACTCAGTCTG
GCTATAGATAGCCACTAGCGAAGTACAACTGCAATGCTTTTGGGTTTTAATTGGAGAAAAAAGGAAAAGA
AAAAAGGATCCTTCCTTTTTTTTCCGATGGTTATCGTTCCTGTAATTACTGAGTATCAGTTTTCAGTTTT
GTGCATATGCTTTCAATTCTCGTGCAAATGATTAGCTCGGCTTGTTGAATGAAACTTTTTCTTGCATCCA
>WRKY05
ATGAAGGAAAGTTTGAAGGTTCCAATTTGGGTTCTCGTCAACGCACTCAATGTGGCATTTGCTTACCGTG
TCTCTCAAATGATGCCTCTGGCCTGGCTCTACCATCCGTCCAAAGCTCTCCAAGAGGGTGGCTTGGCCTA
TGATGATCCCCAATCTAACCAACCAACAGCATTCCATCCCTCCGTGTTGGATGAGGGCTTGACGCCGGCT
TCATTTGGGCATCCAGAAAATGCAGTTCCTCCAATGGTAGATGCTGGCCAGACTGCCAACCAGATTATTA
GTGGAAGCAACTTGGCTACTAGTAGTAGGAGCACTAAAAGGAGTGGAGTGGAGAGTCCCACGATCGCATT
CAGGACGGAGTCGGAAGTCGAAATCCTGGACGATGGGTTCAAGTGGCGCAGGAATGGGAAAAAGTATGTG
AAGAACAGCCCATATCCGAGGACCTACTACCGGTGCTCAACTGAGGGTTGCTTAGTGAAGAAGAGGGTAC
AAAGAGACAAAGAAGACCCAAGCTATGTGATAACCACCTACGAGGGGACGCACAACCACATGAACCCCGG
TGTTGCTACGCAACCCAAGATAGGGCGCCTCCAGCTTCATGAAACCTGA
>WRKY06
CATGGTACTCCATTAGAATAGTCATGCTGGCCTCGCAAAATCTTCGAGCACACCGTCCAGTAGAGGATCA
TACCTGAGTTAGGATTTGTTGCCATGTCTTCCTACTCTTTGTTATCATCCAATTCTTGGGACAATGATTG
GCCTGATGACATGCTATTCGAGATCACCGACTACCTGGCCCTCAATGAAGAGCTCGGCGATGTAAACCTG
GCGCCACCTCCCTCTTGTCAGCAGAGTCCTTCCCCCCTGCAAGCAAATGGCAGTGGCGACAACAAAACCA
ACACCAGCGACCGTGACGAAAATAAGAATGTTGTGGATACCACTTCGAAGGGGAGAACTGCCAGAATAGC
ATTCAAAACAAAATCAGAGCTTGACATATTGGATGACGGATACAAGTGGAGGAAGTACGGAAAGAAGACG
GTAAAGAACAGCCCAAATCCAAGGAATTATTATCGATGCTCAAGTGAAGGATGCAAGGTCAAGAAGAGAG
TGGAGAGAGAGCGTGAAGACTCAAGCTATGTGATAACCACCTATGAGGGTGTCCATAATCACCATGCTCC
CTCACCTGCATCATCTCGATTTCAAGCACCTGATACACCTCAATTCCATATTTTCTCTTTATGATAAATA
TCTGTAATGAGAATCAATAGAGTGCTTTGATGCCTGTCAAGGTACCGAGATGTATATTTTTACAACTTAA
CAGGTGTCACTGCATAGCAATCCCACATTAGATCATTAGTTCTTTTTTGAGT
>WRKY07
CCCCATCACTCGCCCAGCAAACGCTCCTTCCTCTCTCTTACCCTGGCCTCCTAACTCTAACTAAAAACAA
GGGAAGGCTTGAGGTCCCACATCGACTTTTCTCTTCTTAAGATAGTGCGCTCGATGCTTTACTCCTAGTG
GATCCAAACAACACCATCTGTTGTTGCTCTGGATCTCTTTTCCCCTATAAACACTGCCAGAGATAGCTTC
TTTCTGGTTTGAACACCATTCCTCTGCTTGCTACACTTCCTGGTTTCTTTTTTTTTTTTTTTTCATTCAG
GCCTTTTCTATACTTTATCCACTTATTTCATCCAAATTTTGCTTCTTTCTAGTTTCAAAAGCACTCATTA
GTCTATCTGTTCAACTTTCTACTTTTCACCTCCCAATTCAGCTGGCTCCTCCACTCCCACTGCTCTTCTG
AAGAGCAGTAATCTTCACTCGTATCCCATAAGAATACCATCCATTTGCTCTGCTTTCTTTTGCCTGGTGG
CTTTTTGCACTCCAGTGTTTCTTCTTCAGCACTTCCTAGAGGCCAGAATGGAGAATGGAACAGGAAGCAA
TCAAAGCCTGCTGGTTACTGAGCTGACTCAGCTTCAGGAGCTGGCGAGACAGCTGGAAGTGCATCTCAAT
CAGCCCGGTCCGAACGAATTCTGCAAATCTTTAGCAGCAAAGATGCTGTCTTCGATCGACAAGTCCATTT
GTATGGCCAAAATTAGTGATTCAGAGGGCCAGCAGCAGCAGCTTGCTGGCACTGATTCCCCACACTCTGC
CACCGAGAGCCCGCACAGTGAGAATTCCAATCAAGCCTTCAGGGATTATGACCGCAAAGAGATGTCCAAG
AAGAGGAAGACACTGCCCAAGTGGACCAGCCACATCAAGGTGTGCCCAGGGGAAGGAGTTGAAGGGCCTT
TGGACGATGGCTATAGCTGGAGGAAATATGGGCAGAAAGAAATACTTGGAGCCAAACATCCAAGAGGCTA
CTATAGGTGCACGCACCGCAACACTCAGGGCTGCCCAGCAACAAAACAGGTGCAGAGATCCGATGAGAAC
CCGCTGGTCTTCGATGTCACCTACCATGGGTCTCACACATGCCTCCAGAGGTCCCAAGCAGTCCCAAGAT
CAGCGTCCCGGGAACAAGAGCTGAAACAAAACAAACCTAATTCCCAGGAGCATTCTCAGCAGCAGGACCA
CAACCTGCTTCTAACCTTCCAAAGAGGCCTCAAAGTAATAACCCAAGGCTTGGACTCGGAAGCTCAGGAC
CAGAAATCATTATCCTTCTCCTTCCCTTCCACTCCAGTCAGTGCCGTAAAGGCTGAGAACCATATCTTTT
CCTGCCCTCCAACACTGGATAGTGGCTTCATGGGCAGCTTCTCTTCATCATTCCTCTCGCAAACAACATC
AGAGTCCAACTATTTCTCAGTATCCCCTTGCAGCATGAGTAACTATGGTGGGGGGCTCAATCTTCAGACA
GCCGAGTCTGACCTCACCGAAATAATGTCGGCTGCAACCTCAGCCACCAATTCTCCTCTGATGGACATGG
ATTTCATGCTTGAACCGCTGGAGTTCGATCCAAAATTTCAACTTGATGTTTCCAGCTTCTTCTCATAAGG
CTCCAAGAGAGAATATATTTGACGTAGGTTATTAGATAGGTCTTTAGCCTGAAATCCTGGCCACCAAAGG
ACGGAGTGGTAGAAGTAGCTCAGCTTGCAGTAAGTCACCCCCATCAGGGGCCAAGTGATTTTATTTTCTG
GCTAATGTAGCAGAAATAGAAGGAACTCTTTCTTTCTGTTTCTCTTTCTCGGGTTGTGTACCTGTAACTG
TTATTATTTTAATTGATGAAGATCAATAAAGCTCCTTTGATCATAAATTCAGCA
>WRKY08
ATGAGTATGATGGAACCTTTGGAAGGAGATGCACCACTACCTTTACCCCACGTCCCTGGCTTCTCAGCCC
CATTTGCACCGCCGGGCTCGTCTCAGAACTGCCCTTCCACTCTCTCCTGCCAACAGCAGCAGCAACAAGA
GCCTTCTTCACTAGGCTGTGGAGAAGCACCAGCCATTGACTGGGCTTCACTGTTCTTACCGAGCTCGATA
GGACTGCAACAGCCAACGCCGGCGGGATTGTTACAGAGCGTGGAGAGGCCAAGCGAAGGCGAAGGTAATA
ATGCTACTAAAGTTGGTGGTGGTGGTGGTTGTGGCAAGGAGAAAGTAAAGGGTGGAAGGGCAAAGAAGGT
CAGCAAGCCGAGGTTCGCATTCCAGACTAGGAGTGCTAATGATATACTCGATGATGGTTATCGATGGAGG
AAGTATGGCCAGAAGGCGGTGAAGAACAGCATTTATCCCAGGTTTGTTTCATCTTAA
>WRKY09
CGTGCAGAAAAGACAACGCCCCACCCTCTTCACTCCTCTCACCCCTTCGTTCCAGGGCTTGAATCAAGCC
CTAAACCTCTCCTTCCTTCCGGTACCCCATTGAAATCCTAAGAAGTCATTAGCAATCCAAATCCATGGAC
GTCGACAACTGGGATCTGGAGGCGGTAGTGAGGGGTTGCTGCTTCAGAAGACCATCAACGAGGACCACAT
CGACGGCGACGATGACAGATCCCTTCTCTTCCTTCGCTTCTCTAGTCCTAAAGGGGGAACAAGGAGATGG
AGAAAAAGACCACCTTTTTGGCTTTCCTGACATCATGGACACGGAAACCGCTTTCCGTGACCTGGAAGAT
CTCTGCAAGCCCTTCTTCCACACACCCCATCAGCAACCATCACAGCAGCAATCCCAGCTCTTCCCACAGC
AAAGTAGACCATCCTCCTCTCCTGCCGTGGCCGATCCTTGTCAAACCCAGCAACAGTGGAGTCCGCCTCA
ACGGCCATTAGAAGCTAACACCCCTCGTTCCAGAAGAAGGAAGAACCAGCAAAAAAGGGTGGTCCGCCAT
GTCCCCGCCGACGGCCTCTATTCCGACATGTGGGCTTGGCGCAAATACGGCCAGAAACCCATCAAAGGCT
CCCCATATCCACGGGGATATTATAGGTGCAGTAGCTCGAAAGGGTGCTTGGCGAGGAAGCAGGTGGAAAG
GAGCCGGACCGACCCAGCGATGCTGGTCGTCACCTACACCGCCGACCACGACCACCCCCTTCCCACGCAC
CGCAACTCTCTCGCCGGAAGCACCCGCCAGAAGCTCCCCCCTCCCCCGGCGCCCGCCGCCACCTCCCCTT
CCGCCTCAGGCGGCGGCCAAGACGGGGACCGGATGCCGCCCTTCAGCACACCGTCATCGTGCGTGGAGGA
CGAGCACCTCCGGCAGCGGAAGGGCGAGGAGGAGGAAGACGAGGAGGAAGAGGAGGTGTTAACTGTGGCA
GACATAGAGATGGTGGGGGAGGAGGACGTGCTCTTCTGGGAGTTTGAACAGGGCGGTGGGCGGAGGGGCG
TGGGCGCCAGGGAGTTGCCGGCCATCTCGGGCTTCTACGCTGACGAAGGTGGCTATGCGGATCATTTCTT
TGCTTCCACTTGGATGGCAAACAGCAACGCTGCGGCGGCAGCTTGGGGTAGTTAGACAAGCAAATTAGAG
AGAGGCTTGGAAGCATCGGAGCCTGATGCTTGCCAGAATTACAGCGTTCTCACTGTTTTGATATTTTTGG
CCTTTTGCTGTCTAGTGGGAAAGAGACAAAAATATCTCGCGATGCTCTCTTTTTATCTAATATCTCCAAA
GTCTAGCTACGTGGTAACTGGTATTAATCAAAGCATGATGATGACCTGCCGAATAATCTTTTCCTCCAGC
TCCTAATGTTTCTTCCTTGTAGTATTTGTACTTTAATTATATTAAAAGATTAGTTACGTATATTGATT
>WRKY10
ACCTCCCACGTCCTCCCTCCTCCCCCTATGGCCTACAGACCCAGCGCAAGCGTCCAAAACCTCGCGTATA
AAATTCACACAAACTTAGTTTAATACTCCATTGATGGATGCGAACAATGACGATTAGAACTTCCCCGTCT
GTCTCCATATAGCCCCTAAAAGCCGGCTGTGCACCGCCCTATTCCGCTATTCCTCTCCTCTTCTCCTCTC
CCTCTTTCTCCACCCTTCTATTCTCCTTCAGCAGAGACGTTCTTTCTTTTAGTTTGTACAACCTTTTCCC
CCCTTTTTCTATGTACGGAGGGACTAAGAATAGTGATTAATTTTGGCCTGGTGGGAAACACTGAACATGG
ACGGCCAGTGCAGCACCGAGTCACGTAATTCCGAGACCGAGGAGGTTGGAATAGCGCCCGAGAATAACGC
CCCGAGCCCGCCCGGCGACCCGAAAGCTGCCCAGCCCCTCTCCCCTTCCGCCAAGAGGAGCCGGCGGTCG
GTCCAGAAGCGAGTGGTATCGATACCCATCTCCGGCGACGGCGATGGATCGCGGCCCAAAGGGGGAGCCG
GCGCCGGCGAGGGGGCTCCGCCGACCGATTCGTGGGCCTGGAGAAAGTACGGCCAGAAGCCGATCAAGGG
CTCTCCTTACCCGAGGGGCTACTATCGATGCAGCAGCTTGAAGGGTTGCCCGGCGAGGAAGCAGGTGGAG
CGGAGCCGAGTGGATCCCACCATGCTCGTCGTCACCTACTCCTTCGACCACAACCACCCCTGGCCCCTCC
CCAAGAACCACCGCCACCCCAAGCCTTGGCCGCCGGTGGCACAGCCCGTCGAGGAGCCGTCGCCGATCCG
CTCGAGCCCGCCCGAATCTGTGGTTCTGGATGAGAAGTTCTCCAATCTAATCGGAGAAGAGCCGTCCCTC
ATGATCTACGACGAGATCCGGTGGTTCTCAGACGTAGGATCTCCGTCCTCCACCTCGCCCCTGGCGGCCG
CGGAGAATCTGCTTTTTGGCTCGATCTTCGCCAGCGCCGCGGTGGGGCTCCCGGAGGAGTGCGGCGGCGA
AGATATGGTCGATGGGGAGGAGGACGGGACGTTCGCGGGGCTCGGAGAGCTGCCGGAGTGCGCGGTGGTG
TTCCGGAGAGAGAGGTCGCGGCTGGCGCCGGCATCGTGGTGCGGGAGCACCGGATGAGTCGGAGGCGGCG
GCGATCAAGGTGGGGGAGATTTCACCGACCATGACGGCGTGGCGTGCGCCGTACGATTATTCCCTAATTT
TTCTCTTTAATCTCACGCATATATAGTTTCTTTTTCTTCTCCGTTTACGTTTTCGATAAATGTTTTTTCC
GAACGGGAGCTTTAGAAAAATATAAAGATAAAGATGGGGTTTGGTCA
>WRKY11
TCCTCGCTTCCACTTATCCATCCATCATCTTTGCACAGAACAAAAAGGGAAGACCAGACCAACCTAGGCT
CTCTTCCTTGTTCAAACCCCCCGCCCCCCCCTTCTCCCTTTCTTCACTAACACCTTTCCTCCTTTCCCAC
TCCTCTCTTTCTGTCTCTCTAACACTCTATGTCTGGGGAGAATAGAGAGCTCTACCACCATGGCCACCAC
TTCCTCCGAGATCGCGGCGATCTCCAGTTCCACGACGATCTCTCCTCGTTCATCCCCCAGAGGCCCAGCG
GCGCCACCCTGCATGACTTGCAAGGCCTCGATCTGCAAACAGCCTCGCAGTTCATGAGCTTCAACGACTG
CCTGCATGGCTCATCGGATTATGGGTTGCTTGCCAAGGCCTTTGATATGTTGTACTCTTCTCCCGAGCTA
TTCTGTCCCCGCGATGTGGGGCCGGTGAAGCAAGAATTGGTGGTGGATACCAATATTGGTGCCAATCTGA
ACGTTTCTACCGGTGGTGGCGGCGGCGGCGGCGGTGGCGGCACGACGCCGGCTACTCCCAACTCTTCGGT
CTCTTTGTCATCCACCGAGGCGGCAGGCGAGGAGGACTCAGGGAGGTGCAAGAAGGATCAGCAGAAGGTG
GAGGAGGAGGAGAAGCAGCAGACTAAAGAGGGTGAGGATGGGGGTGACAAGTCTAAGAAAGTGAACAAAC
CAAGGAAGAAAGGAGAGAAGAGACAAAGGGCGCCACGCTTCGCCTTCATGACCAGAAGTGAAGTTGATCA
TCTTGAAGACGGATATCGGTGGAGAAAGTATGGCCAGAAGGCAGTCAAGAACAGCCCTTATCCAAGGAGC
TATTATCGGTGCACGACACAGAAGTGCTCGGTGAAGAAGAGGGTGGAGAGATCATATCAAGATCCCACAG
TTGTGATCACAACATACGAAGGACAGCATACCCATCAAAGCCCTGCAACCATTCGGGGGAGCACCCACAT
GTTAGCACCTCCACCAACGGTGCCGACGAGCTTCCGCCAAGACCTTCTGGTGCACCAAATGCCTCAACTT
AATGCTGGTAGCCAGCAAGTGCAAGGGGACGCGAACCCTAACATGTACCTGCCAACCCTACCCGCTCATC
TTCAGCAGCTACAGTTCCCCGACTACGGTCTCTTGCAAGACATGGTTCCATCCTTCATCCACAACAAGCA
GCCATGATGATGCTTCGTTCCCCCTTTTGTCTCTCACTCATCTCTATGCCTCTACTCTTGCTGTACATGT
ACCTAATTTTAAGCGTATGGACTTATCTAGTATGATATAGATGGAGCAATGTATTTATCTTTTCTGACGG
ATTCAAATGGAGAATATTCTCCTTGCTTT
>WRKY12
TTTTGTCATTGCGTTTTTTTTTTTTTGAAAAAAAAAACTTTTCCAGTCTCTCGCACCTCCATTTTATCTC
TCCTTCTCTTCTTCTCTCTATGGAAAGGATGGACAAGGGTGGTGGAGGATTGAGCTTGGGGGATTCGGCT
GGGTTCCATAACGGTGGTGGGATGGACTCGTTCCTTGGTGGAGGCCTGAAGCAGAAGAATAGCTCCATGG
AGTCTGGCCATCACTTTCAGATGAGTCTCGGCTTCCACAATGAGCCGGAAGGTAGGGAGAACAGGAGGGT
CGTCGGTGAGATGGATTTCTTCTCAGATGACAGAAAGGAACGGGCACGACCGGCCTTGGATCATAATGCG
CCTAACCTTTGCATCAAGAAAGAAGATCTCACCATTAATATGGGTTTGCACCTTCTTACAACCAACACCA
GAAGCGATCAATCAACTGTAGATGACGGGTTGTCACCCAACGAGGAGGATAAAGAGAGCAAGAGTGAGTT
GGCGGCGATGCAAGCCGAGCTTGGGCGAGTGAACCAAGAGAACCAGAGGCTAAAGGGCATGCTAGGCCAT
GTGACAAACAACTATAACTCCCTCCAAATGCAGTTCATCACACTCATGCAGGAGAGGAGCCGAAGAAATG
GAAGCCCGCAAAGCCATGAGGTCAGCGGTGATCAAATGGGCGATAAGCGAAACGAACATGAAGACGCCAT
GGTTCCAAGACAGTTCCTGGATCTTGGACCGGCTTCATTGGCCGAAGACGCTTCCCACTCCGCAACAGAA
GGTGGAAGCCGGGATCGATCCACATCACCACCTAACAATATGGAAGTGATGCCAATCGATAACAGCCTAA
AGAAGAACAGCAACGGCAAAGAGATAGCCACATTAGATTGCGAGAGAACTGATGTCAGGGATATTAGGCC
TACGTTCGGAGAGGTGAGCCCTGATCAAGTGTCTCAAGGCTGGGTCCCCAACAAAGCACCCAAATTATCC
CCTCCAAAGAGTAATACTTCCGACCAGCAAGCCCAAGAAGCCACCATGAGGAAGGCTCGCGTGTCAGTCC
GAGCACGGTCCGAAGCACCCATGATCACTGATGGATGCCAATGGAGGAAGTATGGACAGAAGATGGCAAA
GGGAAACCCTTGCCCCCGAGCCTACTACCGGTGCACCATGGCCGCCGGGTGTCCAGTTCGCAAACAAGTC
CAAAGGTGTGCGGAGGATCGATCGGTCTTGATAACAACCTACGAAGGGAATCACAACCACCCACTCCCCC
CGGCAGCCATGGCGATGGCATCAACCACTTCCGCGGCGGCGAACATGCTCTTATCTGGATCCATGTCAAG
CACCGACGGGCTAATGAACTCCAATTTCCTTGCAAGAACTATACTGCCATGCTCGTCGAGCATGGCCACC
ATATCAGCATCAGCTCCGTTCCCCACCGTGACCTTGGACCTCACACACACTCCCAATGCTCAGTTCCAAA
GGACATCAACCCAATTCCAGGCCCCATTTCCAAATGGTGCTCCTGGTTTCGGCTCGACACCACCTACTTC
TTTGCCACAGGTCTTCGGGCAGACGCTCTTCAACCAGTCGAAATTCTCAGGGGTTCAGATGTCGGCCGGC
GATGGTGCCCAATTTTCACATCCAAAGCCACAATCCATGCAGCCGTCGACATCTCTGGCTGATACGGTGA
GCGCTGCAACGGCAGCCATCACGGCGGATCCCAACTTCACTGCTGCACTCGCAGCTGCCATCACCTCCAT
CATTGGTGGTGGCGGCGGCGGCGGCGGCGGCAGTGGCAGCGGCGATGCCCAAACAAGCAGCAACAACATC
AACAACACTAGTGATAACAAGACGGGCGATAACTAAATATTGCATTGCCCAGGCTTTTCATTTTCTCAGA
GTTTCTTTTCATCCTAATTCCTTTGTTCCATGGAAAAAGGAAAATGAAATTATACATGCAATCATTTCCG
CCTTTTGTTTTAATGATAATTTTTGGTATAATTTGTTATCGTGATGCAGCT
>WRKY13
ATGAGGTCCTCTTTGCAGGGTGAGGAGGAAACCAGGGAGGCGAGTATTGATCGCAGACATGTGGGGGGAT
CCAATGCTAAGCCTATGCCACAGTTGCAGAAGATTAGAACTAAAGAAAAGAAGAGAAATCGAAACCCTTA
CCTCTTCATCTCTCCTCCGATCCTCCGTCTGCATCTTTCCTCGCCGGACGCACCGGAATCTCGATTGGAG
TCTCCTCCCTGTCGTCCGATCGTCGGACCCACTGATGGAGGACAGAACCGGGCGCCGCGGGCATCCGACG
CCTCCGGCGCACCTGGCTGGCCATTCGCTGGCCACGGCAGCGGGATCTCCTCCCTCGACGAGCTCTGCGG
CGGCGAGAGGGAGGAGGCCAGCATCCTGAGCGAGTTCGGGTGGAGCATCCCGATGGACTCCGGAACGATC
GGAGAGGACGACGGGTTCTCCGGGTTCGGCCTGGAGGGCGCCCCGGGGCCGTCGGAGGCGGTGGTTGCGC
CGCCGGAAAGCAGATCAGATCAGCCAACGGCGGCGCTTCCCGCGAGATCCGGCGACGCGGTGTCCTCAAG
CTCCAGCGAGGAGCCTCCGCCGGAGGCCGACGAGAAGCCGGCAGAGACAGCGAATAAAAGTACTAAGAAG
GGGCAAAAACGAAGCCGTCAGCCAAGATTTGCATTCATGACTAAGAGTGAGATTGATCATCTGGAAGATG
GCTACCGATGGAGAAAGTATGGGCAGAAAGCTGTCAAAAACAGCCCATTTCCAAGGAGCTACTACCGATG
CACGA
>WRKY14
TTCAATCTATCATAGCCGTGCGATCTCTCTACCGTTACAATCGCTCCCATGGCGGAAACCCTAATCCCAA
CCTGCACTCGAGGAATCCCATCAAATTTCCAGAATTCGAGGTCGAGCACCGCTCCTAGACGCCGGTTTCC
AGCTCCGGTTACTTCTATTTACGGCCATTCCTACCCAAAGACTGCTTTTGGCTTCCCCACTCGATCCTTT
GGAGTCCAAAGACGGGTGCTTCGAGCGGAGGCAGCGTCTTCTTCTTCCGCTGTGGGGGAGGAGACAAAGG
GACATGAGGAATCGATGGGCATTGATGCCTTGCATCGCTTCATTGACCTCAACTTGGGGAAATGGAACGG
TTCCTTCTATCAATTCGATGCTCAAGGGAACTTGCTGCAGACTGTAAGCACGAAGCTTTCGGCCAGCTCC
TATGGGGAGGATGAACTGATCAGTCTCATTCAAACGCTATACGTAAAGCAGCCTCCTTCCTGCACATCAA
TTGCAGGCTATGATTCTGAACCAGAGTGGACGGAGTACAAAATCAAAGAGACTAACATGTTTACGGTAGA
CAAGTATCAGCAGATTGGATTCTTCCCTCGAGAGAAGGCATTTTCTCTCAGGTACCAGACTGCTGGAATG
CTGGAAACTGTCCTTAGAGCAGGTGTGCTTGGAGAAGATGACACTGGGGAAGAAACTCCCAGAAACTTGA
AGATTCCTTCTCATCAGCCCTCTGTAGTATGTGAGAACTGTCTTTACTCTCTGAAAAAAGATATGAGAGC
AAGAGCCTTCCATATAATGGATCCAAAGGGGGTTCTTGAAATGCTTCTTATTTTTCTCGAAGAACGAGGA
AATGAGGAACGAGGAAATGAGGCGCCCAACATTATGTCATGTTGCAGTTTCAAGGATATCTCAGATAAAT
TAAGTCCCTTGCTTGGGCGATGGGAAGGTCATTCTATAACCAAACGCAGTGGTGTATATGGAGCAACAGT
TGCCAAGGTTGATACAGTTGCTTTGCTTGAGATGGATGATGAGGGTCAATTAATTCAGGACATAACTTCA
ACTACAACTGGGAGTAGCACCACCACCAACGTCCATTGGACAGGAACGGTAAGCAACAACTTGGTTAGCT
TTGATGGAGGCTTCCAGCTGACCTTACTACCTGGAGGGATGTACATGGGATGCCCTCGTGACATTGGCAG
GAGTGTAGCTCAATCACAGTCCTTCCATCTGGAGTTCTGTTGGATGGAGTCACCAGAGAAGAGGCAAAGG
CTTGTGCGCACTTATGATATGGAGGGCCTAGCAGTGTCATCGGCTTACTTTTATGAGATCAAAATGGCGG
AGCGAGACGGAGGAGCTCCGAAGGCGGCGGCGGCGGCTCCGCCTCCGCCGTGGCCGACCATCGCCCTCCC
ACACTGGTCCTCCATGGAGGGACTCTTCCGCGGCAGCGGGGCGGCGGACGTGAGCCCCGGCCCGATGACC
CTGGTGTCGAGCTTCTTCGCGGAGGATCCGGAGGAGTACCGGTGCTTCTCCCAGATCCTCGCTGGCGTTA
TTGACTCTCCGGTGGCGCCGCCGCCCAGTAGGCCCGCGGCGGAGCAGCCGGCCGCTCCGACGGAGGGGGA
TACTGGGGGAGTGGAAGAGATGGGTCTGCGACAGAACCATTCGCCGTTGGTTGCAGCGACGCCGGGGCTC
AGCCTGTCAAGCTTGCTCGAGTCCCCCGCCGGGCTCATCTCATCTAATTTGGGATACTTTGGGATATCTC
ATCAACAGGCCCCAGCTCAGGTAACATCTCAGGCTGTAGAGTCTCATTCTTACGTGCATGTCCAAGCAGA
ATATCCATCTCTTGCAGCAGCATCAACCTCCTCGGCACTGCCTCCTGGTTCTTCAATTAATATGTCATCA
CTCCAACAGATGCCACCTCTATTATTGGATACAAATAACGCAACGATCAACTCTGCAGATGGTTCCCATT
CTGATCATAAATCTCAACCTGCTGCTTTCATGGTTGACAAACCTGCTGATGATGGCTACAACTGGCGAAA
ATATGGGCAAAAGCAGGTAAAGGGAGGTGAATATCCTAGAAGCTACTATAGATGTACCCATCCAAAGTGC
CCGGTAAAGAAAAAAGTTGAACGCTCTCTTGAGGGCCAGGTAACAGAGATAATTTATAAGGGCCAGCATA
ATCATTCACCGCCCTCTCAATGTAGGCGCAGCAAGGAAGGTGGTACCTTTCCAAGCGGATGCAATGAATT
AAATGGGAGTTTTGATTTTCCCTTGAATCCTGAAACTGGCACTGCAAATTTCAGCAGATCAACTGAGACT
ATGTCCAAGAGAGATCGAGATTCCAGCCATTGGACACCTGAGCAGTTGTCCGGTTCCAGTGAAGGTGAAG
GTGATGGTGAACCAGGGACAGATGAAGGGGGTGATACCGAGCAAGATCCAAAAAGAAGGAATATGGACAC
CAGGGTGATGGAATCAAGTTCACACAAGACAGTAACAGAACCAAGGATTATTGTGCAAACAACAAGTGAA
GTCGATCTTTTGGATGACGGGTATAGGTGGCGCAAATATGGACAGAAGGTGGTCAAAGGAAATCCTCATC
CAAGGAGTTATTACAGGTGCACTAATGCGGGATGCAATGTCCGGAAGCACATTGAAAGGGCTTCAACAGA
TCCTAAAGCTGTTATAACAACATATGAGGGGAAACATAACCATGATGTACCAGCAGCTAGAAACAGCAGC
CATGCCACAGCAAATGCTGGTGCTGCTACCAGCAGTATACCACCAAGAGCGCAAAATGCCAATCCTGGCA
GCCAACCCTCCTTTCAGGAAACAGAATTTATAAATAATGTCAGACGGCCGGTTGCAGTTTATTTACTGAA
AAAAGAGCATGATGCTGCTTAGACTTTCTGTGCCTTGGTATTAGTGGTGGTCTGTGCACTGAATTCATGC
GAACTTCCGAATGGTCTTTGTGGATTCTGGAGCAAATGTCATGCATACACTTTCTACAATTATGGCAAAC
TACAGAAGGCCTTAGTTTAACATCAAAATGAAAGCAGAGTGAGAAAAGTGACAGATTTTTGCTGGGATGG
CTGTGTCCCGCGGACGGTTGTCATGTATTTTTGTATTCAATAATTTTATCATTTGCCACAGTTCTGATGT
ACCTGTAGTTGTTTTCCTCTGTTCATTCTTTTTTGTGTCCTCTTGTCTGGATGCTGGTTATTAAAGTGAT
ACCGCTTGTGGGTTCTACACATAATGACA
>WRKY15
TTTTGTTTCTTGCACCTCTTGAGAGCCCTCCCCCTCTCTTCTTCTCTCCCTCTTCTTCCTCTCCCCAATG
GAGAGGCCGAAGGAAATGGCACTCTTATATTCCGACAGCTTCTCGAGTCATGAGCGTGGTTGCAGTGTTG
ACGAGGGTATCGATCGGAGAGACGGGATCGAAGAGGTCGATTTCTTCTCGGAGAGCCATCGAAGAGACAA
CCATGGTGGTGATGCACGAGCTGGTGTTTCGCATGATCCCCGAGGGGAGAACGTATCACCTCAGGAAGAT
ACAAGCATCAACACCGCGTTGCATCTTTTGACCATGAGCTCACGGGTTGGCCAGGGAGCTGAAGAGGAGA
AGAAACCTAACAACAAGCTGGCCATGCTTCAAGGGGAGCTAAACCGATTGGGAGAAGAGAACCGGAGATT
GAGGATCATGCTGGAGCAGCTCACTAGAAGTTATGGTGTTCTTCACAACGAGTATATTTTAGCCATGCAA
CAACGGGCACAGGATTTCCGGCATGGACAGGACAACAAGACCGATACATCGAGTCCGGTGGCAGTATCCG
AACACCAATTCATGGAACGTGGTCAAACTAGCATGCAGAACTTCGGACATTCTGGTGCTGAAGATGAAGA
ACAATCACAATCTTTGAGCAACAACATCGTCAACAGAGGTTCAAGGGAGCAAGGCATTATTCCACTCACC
AAGAGACAACTACCTGTTGATGATGGTCCCTCCGAGCAAAGATCACCTAGCTGGGGGAGTAACAAGAATC
CGAGGCTAATGCAAGACACAAGCACTGACACTGAGCTCCCATGCCGCAAAGCAAGAGTCTCAGTGCGCGC
ACGATCTGATGCCCCAATGATTACTGATGGATGTCAATGGAGGAAATATGGTCAGAAGATGGCAAAGGGC
AATCCATGCCCACGAGCCTATTATCGTTGCACCATGGCTGTTGGTTGCCCCGTTCGAAAGCAGGTGCAGA
GATGTGCCGAGGACAAGACCATTCTTATAACCACCTACGAGGGCACCCACAACCACCCCCTCCCCCAAAC
CGCCGCTGCCATGGCCAACACTACGTCCGCCGCTGCCGCCATGCTTCTCTCCGGCTCCACCACCAGCAAA
GACTCCCTCATGACCCCTGGTGGCTTCTTCCAATCCGTGCCCTATGCTTCCACCATGGCCACCCTCTCCG
CCTCCGCCCCATTCCCCACCATCACCCTCGATCTAACGCAGTCCCCGAGTCCACTCCAGCTCTCGCGGGG
CCATCTGCCGTCAATCCCGTTCTCGATGCCGCCATCGATGTACCTCCCCCATAAGCTGCTGCCTGGAGTG
GTGGGGCCGCCGGCGGTGCAGTTTGGCCCAAGGCAGCAGTCAATGGTTGAGACAGTCACCGCAGCAATTG
CAGCAGATCCCAACTTCACTACAGCCTTGGCTGCCGCTATCAAGTCAATCATGGGGTCTCCTCCGAGCAC
CAATGGTCCTGGTGGTAGCAATGGCTCCCCTTCTGGGCCTCAGGTAGGGCCCGGACCACCCCAGCTTCCT
CAGTCTTGCACCACATTTTCTACTAAATAAAGGGAGTTAGAATGCCTTGCAATTATATACAGCTTCCAAC
CAGATCGGTCTATACAGGTTGCATATACCATGAGAGTAAGTGTTATAATTAAAATTTTTCGTCCATCTTT
CTATAAGCATATTGTGTTGTTACCAGCATGCTTTGATATACTATCAATGTTGTAAATTAATGGTAGGTGT
TGCCTAACTAATATTTATGTCAAGCCTTTGAATTAGTTGGGCAAGGAAGGATGTCTTGTACATAAATATT
TCCAAGAAACGATGTGTAACAAAGAGAGAGAGCTATTATTCTACTTTTATTTACCCTAA
>WRKY16
CTCCTCCCCAACAAGACCATATACCGACAAGGCTGTGACGTTTTGGCTGATGATGTCTCCTTTGTCCGCA
GAACTCCATCTCTTACCCAACTTCCCCCACTAATAGAAAATCCTCCCTCCGGATCATATCCAAAGAGTTC
TATAAATAGCTATAAACCCAAGCCCTCCATCTCTCATTCTCATTTGCCTTCCCAAAGATTCAAGAAGAAA
ACAACACACACACCCAATTTGTCAGCATCCTTTGTGGATCATGGACTCGACATGGATCGATCACCCCTCG
CTTAGCCTTGATCTCAATGTCGGCTCTCTCCGGTTTCCCGACGAAGTTTCGAAAGAGTTGCCCAGAAGTC
CCAAGCATGAGGGAGAGGAGTTTTTGATGAAAAGAGAGGCTGGGGTTCTTGAGGAGGAGTTCAATCAGGT
GTGCCAAGAGAATAAAAGACTCAAGGAGATGATTGCCGTAATGTATGAAAATTATGCCAATCTCCGGAGC
CAGCTGATGGATTTAGTGCCCACCGCATCCTCCGAGGGAGGGTCGGTCTCGCCGGCAAGGAAGAGGAAGA
GTGATGGCCTCGACATGAATGGCTACAATGATGTGGCTAATGGAATGACCAACTACAAGATTGAAAGCAC
CTCTAGTGATGATTATTGCAAGCGAGCGAGGGAAGATTGTAAGCCAAAGTTTTCAAAGCTCCATGTTCGC
ACCGATCCATCAGATTCAAGCCTTGTTGTCAAAGATGGATATCAATGGAGAAAATATGGTCAGAAGGTGA
CCAGAGATAACCCATGTCCAAGAGCCTATTTCAGATGCTCCTTTGCTCCTACTTGCCCGGTTAAGAAGAA
GGTGCAAAGAAGTGCGGAGGATAGATCAATTCTGGTAGCAACTTATGAAGGCGAGCACAACCATGGTAAT
TCTTCTCAGCCTGCAGCACCCAATGGTTCTAGCAGCGGTACTGGCTCGGTCTCTCGCCATTCTTCGGGCC
CGAACAACATTACGCTTGATCTCACACAACCGGGATCACGACGGGAGGTGGAATCACCAGAGCTTCCGCG
GAGTTTGGTGGAGCAAATGGCTTTTTCATTGACGAAGGATCCAGGATTTAAAGCCGCACTAGCTACAGCC
ATTTCTGGGAAATTTCTTCAGCTCTCTCCTGCTAGGAATAAGTGATCAGTAGAATTGATCTACCTTCTAT
TTTCTGCGTCTTTAGATTTATTTTGGGTTGCTCTAGCTCTTCAGGGTGATAAGGTGATGGAGAGATGGGT
GACTCCTATGTAAATAGAATTTTGTTAGCAAGAGAACGACAAGGAAATTTTATTTAGTTGGGAAAATGAA
CACCTCAGTTGCATGCTCGATCGAGGCTTCCCTTCAAGCAAGCAAAATCCAAATGAATGATGGAAATAGA
AGTTAAGAATTTATATTCACTTGGAAAATTCCAAGGTGATAGGTTTCTTCCGTTGTATGTTTCAGTGTTG
GGCTTGTTCGACTACAAGATCGGAAGAATTAGGTGTCGATGTAATGAAAGGGTTGATTTGTTTATATTGA
TGAATGTTGGAAAAGTTAGACTTAATTTTAA
>WRKY17
CCTCCCTCTCTCTCTCTCTCTCTCTTTCTCTCTCTCATCTGATCACATGGAGAAGTATCATATACTGTTC
CCTTCACAACCTTCTTCTTCTTATTCTTCCCAACCCACCCACTTGTCATCCAATATGTTTAGTGACTCCC
AAGACTATGGCAAGCTGCATAACTACAATTCAAGTGGGCTTTTAGGGCTAAAGGGAGAGGTCAAGGTTTC
ATCCTCAGAAGGTTATGAAGGTCCTCAAAGGGAGTGCTTTGGAGGGCCAGAGAACGAGGCGAAGCCCTGT
AAGAAGAAGGGTGAGAAGAAGGTAAGAAGGCCTCGGTTTGCCTTCCAAACGAGAAGCCAAGTGGACATCC
TTGACGATGGGTACCGGTGGAGGAAGTATGGGCAGAAGGCAGTGAAGAATAACAAGTTCCCACGAAGCTA
TTATCGATGTACACATCAAGGGTGCAATGTCAAAAAGCAAGTTCAGCGCCTATCGAAGGATGAAGGAATT
GTGGTAACCACATATGAGGGAATACACACTCATCCAATAGAGAAATCCAACGACAGCTTTGAACATATAC
TTAATCAAATGCAAGTTTACTCTACCTTTTGAGCCTAAAAATGAAAAGCAGAATCACTTTGTGTAGAAAA
GCACTTACATGACTGTTCAAACATGATAAGTATATGCTGAGTTATATATGTTACTCAGTTTTTTATGTAC
ACTATATTCACTCTAAAATTGCATTACATATGTATTTCTT
>WRKY18
AAGAAAACAAACGCCGGAGATAAGAACAGCTCGCCATCAACGCCCTTCCCGTTCCAACGAATCCTTCCTA
TTTCTCGGTCTCTCTCTCTCTCTCCTCGGTCAAACCGCCCTTCTTTTTCTCTCCCTCTGGGAGCAAATTA
TTGCGGGAATTTTCTTTTCCCAATAGGAGAACACTATGATTTTGGTCTGATCCTTTCTCTCTCTCTCTCT
CTCTCTCTCCTCTGCCCTTATTTCCTTATGTTCACCTCTTCTCTTTCCTCTTCGGTGACGTGGGACTGAG
AGCTCCTTGGAGGAGCCCAATCATTGGTTTCCCAAGAGGCAGCCCTCCTCTGCCGATTTTGTTGTGATTG
GGTGGAAGAAGCCTTGTTCCTGAATCGGGAGAAGGATTGAATCCTTCATGGCTGCGTCGGACGACAACAT
CACCATGATCGGTGACTGGGCGCCTCCTCCGAATCCCAGCCCAAGGACCTTTCTGTCCACTTTTTTGAAC
GGCGAATTTGGTTCCAAATCATTCTCCGATCTCTTGTCAGAGAATGGGATCGAGGGGCTGCCACCGGGAT
CTGAGAAACAGAAAACGGTTATGGGTCCAAAAGAAGAAGAGGGTCGAGAGGGAGTCCAGTACTCGAGCGA
TCTCTCATTAGAAACGAGCTTGTTTGGTGCTCACAAATCAATCTCCCAAGGGGGTCTTGCTGAGAGAATG
GCGGCAAGGGCCGGATTTAGTGTTCCAAAACTCAATATGGCTCACATTTCGTTGGCCAACATGGGATCGT
CATCCTCGGATGTTCGTTCTCCTTATGTGACGATTCCGCCTGGTCTCAGTCCGACAACATTGTTGGAGTC
TCCGGTTTTTCTTTCTAATTCTATGTCTCAACCATCTCCAACTACAGGAAAGTTTCCATTTGTGCAGAGC
AGCAATTCAAACCCAATCACATCCTCAGTATCGGCATTTCCTAGTAAAAATGAAGATGTTCATGGAGCTT
TTACCTTCAAGCCTCATCTGGATTCAAGTTCCTCAAGTTTCCTAAGTGCAGAAAAGAAGGGTGCTTCAAC
TGCTGATCAGCAGCAGTCATTACCAAGTATAGAGGTCTCTGTTCAATCGGGAAAACCGGTTCAAACATCA
AGCCCAGAAACTGGCACTGTGAACTTGCAAAATCAACAGCAATTCAACCTTCAGGCTGGCTTTTCTGACT
CATCTGATAGAAAAAATGCCACTGATGATGTCATGTTCAACCAGAGGATGTCTGATTCATTTATGGGAAA
TGACCAGTCACCACCTCCTGATGACCAACAAGATGGTGAAGCCGATCAAAAAGGAGAACTTTGTTCTGTG
GCATTTGGTGCCCCAGCTGAGGATGGATACAATTGGAGGAAGTATGGGCAGAAACAGGTAAAAGGTAGTG
AATTTCCCCGAAGCTACTATAAGTGCACTCACCCAAATTGCCAGGTGAAGAAGAAGGTTGAGCGCTCTCA
TGAAGGCCATATCACAGAGATAATCTACAAGGGTGCTCACAACCACTCCAAGCCGCCTCCAAATCGCCGG
ACTGGTGTTCCATCTTCCCACCCATTCAATGATCCACAGATTGATGGTTCAGAACAGCCTGGCTCACAGG
CAAGCTTTGAAGGCAAGCCGTTATGGGCAAGCACACAGAATGGAACTGGAGGCCAAGAATGGCGAGGTGA
TGGCCTGGAGGCATCGTCATCAGCTACCATTGCTGCTGAATTCTGTGACCCATCAACATCCATACAGACA
CAAGATGGGCCTCGCTTTGAATCCCAAGATGCTATAGATGTTTCATCCACTCTATCCAATGATGAAGAAG
AGGATGATCAGGCAACTCATGGCAGCGTCTCGCTGGGTTGTGATGGTGAGGGAGATGAGACAGAGTCGAA
AAGAAGGAAGCTTGATGCTTGTGCAATTGAAATGAGTGCTGCTTCTAGAGCTGTTCGTGAACCAAGGGTC
GTGGTTCAGACAACAAGCGAGGTTGACATCCTTGATGATGGGTATCGTTGGCGCAAATATGGACAAAAGG
TGGTGAAAGGAAATCCAAATCCAAGGAGCTATTACAAGTGCACAAATCCAGGATGCACAGTTCGAAAGCA
TGTGGAGAGGGCATCGCATGATCTCAAATCAGTGATCACAACCTACGAGGGAAAGCACAATCATGATGTC
CCTGCTGCAAGAAACAGCAGCCACCCAAACTCTGCACCCCCTGGAACAGCAGGCAACCCTGCATCCCAAT
CTCATAACCTTCATCGAAGACTGGAACCAACTCAAGATGGCCTGGTCAGGTTTGATGCCCCGGCACCACT
TGGCTCATTTGGCCTGCCTGGCAGGGAACAGCTAGGACCAGCTGCTGCCACTTTCTCTTTTGGGATGGGT
CAACAAAGCCTGGCAAACTTTGCGATGGCTGGATTAGGTCCTATGGCCTCAATGAAGATGCCGGTTCTTC
CTCCAGTCCATCCTTATTTGGGACATCGCCAGGTTGCTGAATCAGGGTTTATGATACCGAAAGGAGAACC
CAAGGAGGAACCCATGTCGGAGTCCAGGCTGCCCATGTCAAATGGAGGGTCAGTTTATCATCAGATGATG
AGCAGACTACCTCTAGGACCTTAGCTGTAAATAATAGGTCGCTGAAAGATAGTTGCTTTCTGTACACCTG
AAAAGGGGTGGAGAAAGTTCGTGTGCTCTTTTTTCTTTTAATTACAGAGAATGCAAAACATCCTTCCTTG
CTTTTTGATAAGTTGCATAAGTTTATAGCGGAATATGAAGTGGTTCAAATGTTGATTGAATTTTATTATG
CATAGAAAATCGAGCTTAATTTGCAAA
>WRKY19
CTCTCCCCCGTCTCCAATCCAATCTCTCCCCTCTTTCGCCCGTCTCTAATGGTCGCTTAGCGCTCTTAGG
TTTCCGATTTCCATTTCGTAAGGTGATTAGGATCTCGTCGGTCGCAGATGGCCGTTGATCTGATGGGCTA
CGCGAAGGTGGACGACCAGATCGCGATCCAGGAGGCCGCCTCCGCGGGCCTCCGGAGCTTGGAACACCTG
GTCTTCCAGCTTACCCACCAGAAGTCGCCGTCCGATTGCAGGGATATTGCCGATCAGACGGTCTCCAAGT
TTAAGAAGGTCATCTCCATCCTCAACCGGACAGGCCACGCCCGCTTCCGCCGTGGGCCGCCGGCCGCAGC
CACTCCGGTCGCTGCGCCGACCCTCAACCTGGCCTCGGCGCCGCTGCAGGTGCGCCAGACCCAGTCCCTC
CCTCCGCCGCCGCCTCCTGCGGCGCCGCATGCCCTAACCCTGGACTTCACAAAGCCCGATCCGACTCCGT
GCCGTGAGACTGCTGCCGTTCAGTACTCCAAGGAGAGCTTCAGCATCTCGGCCCCACTTTCATCGGCGAG
CTCCTCCTTCCTCTCGTCGATCACCGGCGACGGCAGCGTCTCGAACGGTAAGCAGGGCTCGTCCCTCCTC
CCTCTGGTCGCCCCTGCCGCCTCCGCGGGCAAGCCACCGCTCTCGTCCTCCTCCAAGAAGAAATGCCACG
GCCACGCCCACTCCGAGGTCGCCGGTGGCAAGTACGCCGCTTCCGGTGGCCGCTGCCATTGCTCGAAGAG
AAGGAAATCTCGAGTGAAGAGGACGATCCGAGTCCCGGCGATAAGTTCGAGGATGGCCGATATCCCGCCG
GACGAGTTCTCGTGGCGGAAGTACGGGCAGAAGCCGATCAAGGGCTCCCCTTATCCGAGGGGCTATTACA
AGTGCAGCAGCGTGAGGGGGTGTCCGGCGAGGAAGCACGTGGAGAGGGCGCCGGACGACCCATCGATGCT
GATCGTGACGTACGAGGGGGAGCATCGGCACACCCAGAATCCTGTGCCGCTGTCCACCGATAAACTCATG
ATGGAGTCTTCTCCTTGAAGGGACTTTCGGGTTGCGTGATCAAGACCGTCCATCTCGTGTTCCCGTCACC
GTGATGTAGCTCTTGTGGCTCTGTTTTTTTTTTTTGATGTTGTAAAAATTTTTGAGGAGATAAAGTAAGG
TTTTTAGGAAATTCGAGTATTTGTTGACTAAGGAACGGTTGGGAAGGGGACCGTGGGATTAAGGACTTTG
TCCTTTTGTGTTCTGTGATTGAAGCGGATTTAATGCTTAGCTTTGAAGTCCGGTGTCGTTTCCCGAGCCT
GGGTCAAAAAGATCTGGTATCGGGGCCCCGCGATGGGGTGCGGAAGCGGTCAAAGGTCGGGGTGGTGGTG
GTTGTGGGCAGTGGGGCCCGCTGTCCGGTTACTTGTCTGTCATCGTTGACCAAAGGCTCACTTATCTTCC
CCCATCTTGACTTGTATTCCGCAATATAGCGTTGGACGGGGCCAAATGGGATGGCAGTATTAGGCCGTTA
AGATTCGAGAGTTTGGGGCGGAATCTTGCGGCAATAATAAGCGGATATGCCGATCTTCATCTGTTAGGAA
ACTGTCAGTTTGAGTATTTTTTCCGGTTTCCA
>WRKY20
TGGGTCGCTTATGGTTTATTTGTTTCAATTGGATGCTGCTCCATTCCCCGGTTGGTGGACTTGTTTTACC
TCCATTTCATTTAAGTAGCTTTTGGACAATAAGACTTTGGTCGTCTCTTGAGCGTATTTTGTTTTTTTTT
AAATTATTTTTAATTTTGTTCTTCCTTTATATTTTCAAATATTCAGGCCTTGCGCGTCTCCATCATTTCC
TCTTAACAATCATCTCCAAAAAGGAAAAGAAGAGCTTCTTGGATCGGCTAGAAAGCTTGTCGCGCTTGAT
CTTAACTGGAAAAAGAAGACTTGAATGTAAATCCAGCAAGACTTGCTCCACTGAGTTTAGATAAGGATTT
GTTCCTCATCATGGCTGGATTGGATGACAATGCTGTCGTAATTGGAGAGATGATGCCATGGACTCCCAGT
CATAGATCATTTCTTTCAGATTTCAAGTCTGATGAATTTGGTACTCAGTCCTCAGACTCGATGCAAAATG
GAAATCAGGCAAAAGTTTCGACATCCGACAAGCAGGATGTGATTATGAATTCTAAGGATGAAGAGAGTGA
GACTAGAATTCAATTCCCAAGTGACTCTTCATCAGAACTGAGCTCGTTGGATGTTCAAAAATCAAGCATG
CGAGGAGGTCTTGCTGAAAGGATAGCAGCAAGAGCTGGTTTTAGTTCTTTAAGGCTTAATACAGCTGAGA
TAAGACAAGCGATCTTCTCTTCCTCAACCACAGATGTCTGTCCTCTTTATATCACGATTCCTCCTGGTCT
TAGTCCAGCAGCATTGTTGAATTCTCCAGTCTTTCTTTCTAATTCTATGGCTGAATCTTCACCGACTAGG
GGCAAATTTCCTTTCACACAATGCACTAATAACTGCTCAATGTCTGACTGGACCACTCCTGATAAAAGAG
ATAGTCACACAGTTGAAGACATGGATCCTCAGTTATTTGCCTTCAAGCCTCAGCTTGGATCAAGCTCTCG
TTATACTTCATGTGCAGAAAACAAAGCAGACCCAAAAACTAATCACCAGCATTCGTCAAATATCAAGGAA
CTGGCTCAATCAGATTGTCCTGCTCAAACCAAAGGTGTTGAACCAAGTTTGCAATGCCAACCTCAGCAAG
ATTTCAAACTTCAGGATGGCTTACATGACTCTCTTTTAAGAAAAGATGGCTTATATGATTCAACCAACCA
GAGAGATACCACTGAGAAAACTCTGCTCCACCAGAGCACAACTTATCCTGTCATGGGTAGGGAACACCCT
CCAGCTCCTGATGACCCACAGGATGGAGGAGTTGACACAAAAGGAGAAGTCTCATCTCTAGCTGTAGGAA
CTCCAGCTGAAGATGGATACAACTGGAGGAAGTATGGTCAGAAACAGGTTAAAGGTAGTGAATTTCCAAG
GAGCTATTACAAATGTACTCATCCAAATTGTCCAGTGAAAAAGAAAGTGGAGCGCTCCCAAGAAGGCCAC
ATAACTGAGATAATTTACAAGGGAGCTCACAATCACCCCAGGCTTTCTCACTCATTCAGAAGCATGCAGC
TTGAGGGTTCGGAACAGCGCGGCTTGCAATCCGGTTGCCATGGGGAACAACACTCCAAGGTGAACACTCG
AAATGGAACCAGTGCTCATGATGGGAGGAATGATGGCCTCGAGGCAACACTATCTCCTTCTCGAGCCGCT
GAATTCCGTGACACATCCACTTCAATGCTGGTCACAGAGGGCTGCGCCAGTTGTGAGATCAAGGATGCCA
TGGATGTTTCCTCCGCCTTATCCAACAATCAAGAGGAGAATGACCAGGCAAACCATGGCAGTATGTCACA
GGGTTGTGATGGTGAGGGAGATGAGATCGAACCAAAACGAAGGAAGCTAGATGCTGGAGCATTAGAAATG
AGTGCATCATCAAAAGTAGTACGTGAACCAAGGGTTGTGGTCCAAACCACCAGTGAGGTTGATATCCTTG
ATGATGGGTACCGCTGGCGCAAATATGGACAGAAGGTGGTCAAAGGGAACCCAAATCCGAGAAGCTATTA
CAAGTGTACGAATCCAGGTTGCATAGTTCGAAAGCATGTTGAGAGGGCATCTCATGATCTCAAGTCAGTG
ATCACAACATATGAGGGAAAGCACAACCATGAAGTCCCAGCTGCGAGGAACAACTGCCAGGCTAGTTGTG
GATCCTTCAATGCACCACAGACCTCAGCACCCCAACCTCAGAGCCTTGATAGAAGGCCAGAGCTAGCTCA
GATGCAAGAGAGGCTGGCTAGGCTGGAGTGGCCACCGCCATTGGGCAAAGCTTGCACATCTGGAAGTGGT
CAGCTTGCACCAACCTCCAGCTTCTCATTTGGGATAAACCAAGGCCTGGCAATGAACCTTGCAATGGCTG
GATTTGGCCCCCTGGCTTCCATGCAAATGCCAATGCCCCCTTTGGGTTACTCATTTCTGCACGACCATCA
CAGAGCTTCTGAAGGAGGGTTCATGGCATCGAACGGTGAGCCCGAGGAGAAGCCCATATCAGAGCCCAGG
TTGCCAGCGTCGATCAACCATCAGTTGACGGGAAGGATACCTCTGGGACCTCAGCTGTAA
>WRKY21
ACTATAAAGAACCCCCATTTGCCTGGAAACAAGAAGAATATGTAAAAGAAGAGTTCATGAGTTAATAGGC
CAAAATGGATGGCTCCCCACCTACAGAACATATTCTGAAGTTTCAGGAGTCCAAGATGGACAATTCTGTC
TCCAAGAAAAGGAAGGCGGTTCAGAAGACTGCTATCACATTCAGAATTGAAGCAGATGCTGGGAAACAGA
AGAGTGAGTGTCCACCTTCAGATTTTTGGTCTTGGAGGAAATATGGACAGAAACCCATCAAAGGATCCCC
CTATCCTAGGGGCTATTACAGGTGCAGCACCTCCAAAGGTTGTTCAGCCAAGAAGCAAGTGGAGAGAAGC
AAAACAGATTCATCAGTTCTCATCATCACCTACACCTCAGATCACAATCATCCAGGTCCTCATCTTCCCT
CAATCAGTCCAAATGAACCGTTCCTCCAGAGCCAGTCCATTAACCAAGACTGCTCCACACCTAAGAGCCC
AAGCCAACCCCACCCCACAAACGAAGAAAGCCTCAACAAGGAGAAATTCCCCATCCCATCTCCACCCAAA
TGCTCCCAAGAGATTAGTAGCACCCTACAAAATCCACCCACAGAAGTAGAAGGCCATTATCATCAATTAA
ATATCCTCTTTGATGAAGGGGACCCCCTCTCTCACCCTCACCCCAACTCGATGACCTTCTCATCAACAGT
ACCAAACACTAATGAGGAAAATGACTTCTTCAATGAGCTAGAGGAGCTGCCCATCCCTTCATCAATCACA
AGCTTTGTCAGAGAAAGCTTCCTTGATGAAAGGATCCTTTTCCTTCCTTCTGAAACTATATTCTCTTAAT
TGTAGTTGGACTTCTTCATACTGTACAAAACCATGGTAGTTTCTTTTTCTTGTTTTCCTCCCTCCTTTTC
CTCTGTGTGTGTGTACAAAGTTGTCTCTTGTTTGGAAAGAAATCATCATGTGGGAGTGCAAAA
>WRKY22
GGAGAGATGTTTCCTTCCACAACCAGTGCAGTGCTGAACCAAGGGTTGGTGGCGAGTCAAGAGACCATGG
TGACTTCCCACATGAGCTTCACCCCCCAAACCTCACCTCTTCCTCATCTGGCCTTCTCTCCATATGGCCT
TCAGCACTCTCTGGGAGGGGATGCTCCCTCTAATCCAAGGGAAAGCCTCCCATCCTTGCCTCTAAGGCTC
AGAGTTGGTGGCTCACCCCAAATTGGAGCTTCTGCAGTGCAAAGGCCAAGCAGCAACATTCTTTGGCCAT
GGAATGAAGAGTGGTCATTGAACAACAAGAGATCCTCAGTTGGAGAGGCTCATCATAACAACAACAGGAA
CAACAGCAGCACTAGCAATATTGGTTCTAGTAGTAGTATCAACTGTCTATCAGTCAGCGCTTTAAGGATG
AAGAAGATGAAGGCAAGAAGGAAGGTAAGGGAGCCAAGGTTTTGTTTTAAGACCATGAGTGAAGTGGATG
TGTTGGATGATGGCTACAAGTGGAGGAAGTACGGCCAGAAGGTTGTGAAGAATACACAGCACCCAAGGAG
CTACTACCGATGCACTCAGGACAACTGCCGAGTTAAGAAGCGGGTCGAGCGTTTGGCTGAGGATCCAAGG
ATGGTGATCACGACGTATGAGGGCAGGCATGCACATTCTCCATCGCACGATGAAGATGATCAGAACCGAG
CTGCGTCTCAGATCAACTTCTTCTGGTAGTTGGTATAAGTTCTCTCACATTCTGTACGTGCGTCATGTAT
TATTTGTGGTAGTCCCATGTAAGTGATCAGAATAAAAAGGCCTTTGGCTGGGTCCCCTTAGTCTTTCTGG
AGTTGTGTAAGTGAACGAACTATATCTGCATCAATTTCCGATGTGAAATGGGAGAAGAAATAGTTGTTAA
TGCATGGAAGGCTGCCAAAATATTGTAAGAGTCCTTTAGGTAATGTTCACTTTTATATATAGGTGTGACA
AGGTTGTTCCTGTAGGGCAGCATGAGCTTAATTTGCTAGCTTTTCTTTTTCCCCC
>WRKY23
ATGGAGGTGCTGCTAAAAAGGTCTCTTGTTGTTGAAGAGGACAAGAGACCTAAGAGTCTCGGTGATGAAG
AGGGTGGAGATATTGGAAAGGTATTCAAAACTCTGGGCTTGCCCATCGGTTTCACTGTCTTGGGAGGTGA
AAAACCAGCTGCGGACCGAGATTTTTCCAAGTCACCTTCTCCCAACCAAAGCGATTCAATCATTAACAAA
CAGGCTTCTGCTAAAATCCCAAGCGAAAGATCATCTATGGATGCATCATCAAGACCATCTTGTTTAAAAC
TCGAGGACTCTGTTACGATGAGTAAGGTGGACCAGCTCGAATCCACTAAAGCGGAAATGGGCGAGGTAAG
AGAAGAGAATGAACGATTGAAGACGACATTAGCCCGCATCTTTAAGGATTACCAGTCTCTCCAAATGCAC
TTCTTTGACATTGTTCAACAACAGCAAGTCCAGAAACCTGTCGAGACCCCGCCAGCTCCAAATGAAGTAG
AAGAACCTGAGCTTGTTTCATTGAGCCTTGGAACAACTTTAAGCGGACACAAGAAGGAAGAGAAGGTAAA
CACAAATAAAAGCAAAGAGAATCATGAGCAGCTAGAAGGAGGCCTGACTCTTGGACTGGACTGCAAATTT
GAGGGATCCAGTAGTAATGGCACCAACGAACCTGGCTCCAACGTGAGCCCTGGAAATAGCTTTGGGGAGC
CTAAGGAAGCTGAACCTGAGGAGCCATGGCCACCTAGCAAGACATTGAAGAATTTGCGAAGCGGTGATGA
TGAAGTTTCCCAGCAGCCCTTTGTCAAGAAAGCACGTGTTTCTGTGAGAGCACGATGTGATGCACCGACG
ATGAATGATGGATGTCAGTGGAGGAAGTATGGGCAAAAGATTGCAAAAGGTAATCCATGCCCACGAGCAT
ACTATCGTTGCACTGTTGCACCGGCATGCCCAGTCAGGAAGCAGGTGCAAAGGTGTGCAGAAGACACGTC
CATATTGATCACCACCTATGAGGGGACCCATAACCACCCACTTCCAATCTCAGCCACCGCCATGGCTTCT
ACAACCTCCGCTGCCGCTTGCATGCTGATGTCTGGCTCCTCCGCTTCTCGACCAACCCATGGATCTCTCA
CCTCCTCCTCCACTGTTACCACCACCACTGATGCCAAACTCCATGGCCTAAACTTCAACCTATCAGGCAA
TTCAAGACCAGGTCATTTCTACCTTCCAAACCCTTCGCTCTCTTCCACCCCTTCCTACCCCACCATCACA
CTAGACCTCACTGCTCCCCAATCATCCACCTCCCAACCTTCTCATCAGTTCAATAGGTTCTCCTCAAACT
TTGCCACCATTCCAAGATACTCCTCGACAGGCTACAGTTTCTCTTCCTCAGAGTCTGACACCATCCCAAC
ATCATGGGGCAATAGTTACCTTAACTATGGAAACCAGCCATATAACAAGAGTTTCGTTGGCTCTTTGGGC
CTCGGAAGACAATCTCAGGATCCTTTCTACCAATCTTATTTGAACAAGGCCCCTAACCCAAGTGCTCCCG
CTCCAAGTCAGAATTCACTGACGGACACAATTGCTCAAGCTATCACGTCAGACCCGAGCTTCCATTCGGC
GATAGCAGCTGCCATCACTTCGTACGTTGGAGCCAATGGAGCTCAAGGTGGGAGAAGGGAGGGTCCAGGC
CATGGCCCGAAATGGGGAGAACACTTCAACTCGGTCCCTCCCTTCTCAGGTACAGCAACCGGGAATGGTT
GTGCATCGAGCTACTTGACTACTCGGTCGACGGCTTCAAGCTCAAACCCCCAGCAAGGGAACTTGACGTT
CCTCCAGCCTTCTTTGGGCTTTCCTGCTTCCAAGAGTGCCTCTGCCTCTCCGGTGGCTAATAGAGACAAC
ACCAACTGA
>WRKY24
TTGTCATGGCTGCTCCTTTGGGGCTCACTGACATGTCCTACTCTCCTTTCTTCCTTGTAGACCGTCCTTC
CAAAGTTCCCGGTGGCGAATTCGTTCCTGCCGACGTCTCTGATGACTACATGCTTGGAGTTTCGCATTGT
GCCAGCCCTAATGACGGCCTGCTTGAGGACTCGTCGGTCGCCGGTGATCCCAAAAAGTTGGTTGCTAGTA
ATTGTGTCCTAAATGCGCCAACAACTAGAATGGTGATGAATTGCTGGAATAAGACGAAGAAAGTGGATAC
GAGGGGTAGCATTGGATTTAGAACAAAATCCGAGGTTGACATCATAGATGATGGCTTCAAATGGAGGAAG
TATGGGAAGAAGTTTGTGAAGAGCAGCCCAAATCCAAGGAATTACTACCGGTGCTCCAATGAGGGCTGTG
CGGTGAAAAAGAGAGTGGAAAGAGACCAGGAAGACTCGCGCTACGTGATAACAACGTACGAAGGGGTGCA
CAACCATGTGAGCCCGGGCACTATTTGTTGCGATTTTAGCCCTCGTCACGGCGAAACCTCCGCCCGGGTT
TCATACGGCCAGCTCTGTCCTTTTTTGAGCGAACAGGATGCAGGCTGCAGCTCACTCTTTTTACTGAGTT
GAAGTAGTTTCCTTTATGCTTTGATGAGCCCAAGCAATTCTAATCCAAAGGAATGGTTAATTCCAGGCAG
ACCTCAGCGAAGGAAAAAATGGGCATTTATGTTGATTCCCAATGGTATACATGCTTGATCTTTCCTTGGA
ATAAAGTACCCAACAACGGTTTCTTACTCA
>WRKY25
ATCCACAACAATGAGAAGAGAGAATATTGTGTTATTCTGATGTCAGTAGTTCCACCACGCCTACGTTTAA
ATACAAAGTTGCATGTCTTAAAGTTATCATCGTTACGGCAAGGGTTGATATGGCCTACTTACCCACCGAG
AGGACTGATTGGAAGGCGATAGCCATGAGCATGGCTTTTGCTCATCACTCCGGCCGGCCAATGGAAATGA
ATGCCTCTGACTACTTAGTGTATAATGAGGCCTCCTTAGCTTGCCAACTAGAAAGACCAGTTCCTCTGAT
GGCGAATGGTAGTAGCACCAGCGGAATACATGGGAGTGGGATGCAGACTGCGAAGATGGAGGGAGTTTTC
AGGGTTGCATTCAGAACAAAGTCTGAGATTGACATCCTGGATGATGGTTTCAAGTGGAGAAAGTACGGAA
AGAAGTCAGTGAAGAGCAGCCCAAACCCAAGGAACTACTATCGTTGCTCAACCGAAGGATGCGCGGTGAA
GAAGAGGGTGGAAAGAGACGGAGGAGACCCCAGCTATGTGATAACTACGTACGAAGGGGTGCACAACCAC
ACCAGCCCAGCCGTTCTTTATTTCACGCCCAAAGGGAATGCCTCCGGTGCATCTCTTATTGCCGGAGATT
ACTGATGCTGCCCCTCTCCCTCCCTCCCTCTCTCTCTCTCTCTCTCTCTGTGGGTTGGGCATTTCGTGAG
GTGATGAGGAGGTTGAGTGTAATCAGAAAAAGATATACTGGATATTTGGCAAAATTCTTCATTCTAGCAT
TTTACAGCATTGTGGCATGAGTTAAAATGTTTCCACCACCTAGTTCGAATGCCTAATCCGCTAGCTAGAG
AGAAGAGGCTGGATAGAGAGGGCGGGTAGGATACCGAAAGGCTGACGTCCGTCATCCCTGAAAATTTTAG
GATTGTAGGATCCGTGCCGCCCTTGTCCCTCCTCGATCTTTTTATAAAAAAATATTTATTACAACGATGA
TATCATGCTAAATTTATAATGAATCAATAAAAATCTTTATATTTCATCGA
>WRKY26
TCCTTCACGTTTAAAACCCTCTCCAACCCCTTCTTTTATTCATCTGCTCCTTTCTCTCTCTCTCTCTCGC
TTCCATTCAGAAAGGAACAAATGAAACACTTCTAGCTCTCGCCTTTTCTTTTTTTTTGGCTAAGTAGTTC
TCGCTTTCAATTAGCCTCGGATCACTCTCTTCGAGCAAGCCTGATCAACTTCTGCATCAAGAGTTGGTTA
CTGAAGCAACCCATCATTATAACTCCAGCTCATTTGTGCATCTCCATTTATGCTATACAGCCAGTTCCAA
GAGTAGCTCCTTTTAGGTCTCAGCATCCTTAGTTATATTAAGCTCCAACACCACTCTGTTTGGACCCCAA
CATTCATTCACTTCCCACTGCACCAAGTAGCAAAGTTGATACCTCATCTCAAAATACATCAGCAAAACCT
GACTTCCACTAGAATTACTTGTAGTTCTATAAAAAACAACAGTAACCTTGCAAGCCATGCCCTGATTCTC
TTTTCCAATCCAATCTCCTATACATTCTTCATCTGCCTTCCTCGGCAATTCTCACCTTTAAAGGGCGCTT
ATCTTACCCCGGAGTTAAGAAATGGAGAAGGGAACAAGCTGGGACCTCAGTTTGCTGATCGAGGAGCTAA
CTCAAGGCGAAGAGCAAGCAGGGCAGCTCGAAGCGCGACTAGACGAGCCTTCCTCTACTGAATTATGCAA
GTCACTGGCACAACAGATACGACTCCGCATCAACAAAGCCATTTCCATGGCCAAATCGATCAACTCCGAG
GGCTCGCAGCAGCCTCCGTGCCCCAATAACACCAGCTCCGGCTCGCCGCGATCCGCCAGCGGGAGCCCCC
GGAGCGAGAATTCGGAGAGAGCCTTCAAGGAACACGAGCGGAGGGAGATGTCCAAGAAGAGGAAGACTTT
GGCCAAATGGACGAGCCAAGTGCGCGCTACTGTGGGCGCCAACGCCGAAGGGCCGTTAGATGATGGCTTC
AGCTGGAGGAAGTACGGGCAGAAGGACATCCTCGGAGCCAAGCACCCAAGAGGCTACTACCGGTGCACTT
ACCGCAAAACTCAAGGATGTCTCGCAACGAAACAAGTGCAGAGATCAGATGAGGATCCATCCATCTTTGA
TATCACATACCGAGGGACACACACATGCCTCCACAGGCCACGAGTGCACTCAGCATACTCGGCATCAGCA
CCCCAGGCACCAGACATGCAACAAAACCAACAGAATCCTCCAGCTGATCATGATCAGCAGCATCCTCAGC
ATGATCAGCAGTTGCTCGAAAGCTTCCGAACAAGCCTCAAGGTGAAAACTGAAGGCTTGGAAATGGAGGA
TCAAGTACCCACTTCTTCTTCCTTCTCCTTTCCTTCCACACCAGCCAGCAACTTCAAGTCTGAAAACCAA
ATCTTCTCCTCGCCTCCGACGCTGGAGAATAACTACATGAGCAGCTTCTTCCCTAACTTTTTCTCACCAA
CAAGCTCTGAATCAAACTACTTCTCAGTTCCATGCCAGATGAGCTGTGAAGGAAGACCAGCTCTGCATGC
TTCAGAATCCGACCTCACGGATATGATCTCTGCTGCGACTTCAGTGACCAACTCCCCTATGGTTGACCTT
GATTTCATGCTGGAACCCCAGATGGATATTGAACCAAATTTCCCATTCGATAATTCCAACTTTTTCCAAT
AAATTCTAGAAACAGAATGATCACAGAAATGAGTGTCGAGATGAGCCTGTTAGAAATCTGACAGAGTAAA
GAAACAAAGATGCAGGCATGTATGGAAGTTAGACCACTGGAGGACACCTTATGTTAAGGCCGCCCCCAGC
AGATGAGAGTTGATTTTGTTACAGTATTATTCTACTACTAATGTAGTTAGAATTTCCAGTATCTCTTTTC
TCTTTCTTTTTTCCAGCCAGCCATTTCATAGTAGCTGTAATTGCTCATTTGTTGAAATCAATAAACCATG
TTTCATGTTTGATATAT
>WRKY27
AACCAAACCCCTCTCTTCGCTCTTTTACCCCTTCCTCTATAAATTCCAAAACCACTTCGCTCCCTCTCCT
CCCCTCTCTTTCTCTCTCTCCAAAAAAGTCAGCGCCGCTCCGTCCTCCCTCTGCCGCTCCGACCTCTTCT
CTCTTTGTTGCCGCTGCTTTCGTCCCGGAAAAGGCTACATAGCTCGAGTCCGGAGTTCAGATCTCGGGCC
AAGCGCGAGTCTCGAGGCACAGTTTTTTCTTGGTTTGAGTTGGTTTGTTCTCCGCGGTGGCGATGGACGA
CGACAACTGGGATCTCTACGCGATAGTGCGGAGTTGCCGGTTTGCGGGTCCGCCGGCGACGACGGACCTC
TGCTCTTCCTCCCCTCCGTTCTCGGGCCTCAAGGCGGAGGAGGAGGCATGGCCGGCAGAGGGAGGAGATG
CCGGCGGCGGCGGCCTCCCCTTGTTTTTCCCGGATATGTTGGAGACCCAGAGCGTTCTCCAGGAGCTGGA
GGAGCTCTGCAAGCCCTTCTTCCCCAAAGCCCAGCAGCAATCGCAGCAGAGCGGCCCTTCCTCGCCTCCG
TCGTCCGCCGTGGGGGCCCCCCAGCACAGCAGGCAGCCCCACCGCCCCTTATCCCAGATTCCCCGCACGA
AAAGAAGGAAGAACCCGCAGAAGAGGGTGGTGTGCCATGTCCCTGCCGACGGTCTCTCCTCCGATATGTG
GGCCTGGCGGAAGTATGGCCAGAAACCCATAAAGGGCTCCCCTTACCCTCGGGGATACTATAGGTGTAGC
AGCTCCAAAGGCTGCTTAGCCCGGAAGCAGGTGGAGCGCAGCCGGACGGACCCGGCCATGTTCATCATCA
CCTACACCGCCGAGCACAACCACCCGTTGCCCACCCACCGCAACTCCCTCGCCGGCAGCACCCGCCACAA
GCTCTCCCCTCCCGCCGCCTCCTCCACCACCCAGCCTCCCACCACCAGCGGCGGAGCCAGCGATGGCGAG
AACCTCCGTCCCGTCAATCCATCCTCAAGTCCACCTTCGTCCTCCACCACCGCGGGCCTCTCCCCCACCA
CCCCGCTCACGGCCTCTATGGAGGACGAGCTCCTCCGCCGCGGCAGCCGGCCACGCAAGGGGCCGGACGG
CGACGAGGTAGACGACGACGAGGAAGAGGAGGAGGAGGAAGAGGGAATGCTACTGGTGGAAGACATGGAA
GTGATGGGCGAAGATGACTTGCTCTTCATGGGATTGGATGAGTCTTCCGGCGCCCCGGCCACCTCCGCAG
CCGCATCCACGGCGGCGATGGCGGCCGTCGCCTCCGCCTTCCTCGACGATGACAGTGCCTTCGGGGAGCA
GTTCCTCCCTCCGCCCTGGCTGTCCAACAGCAACAACAACGCGGCGGCCGCCGCCGGCGGGAGCTGACGA
CAGCCCGCTGCTGCTGCCATCAGACAGCATACAGAAAGATAGAAAGAGACTGGAAGAAAGCATCTGATCC
GTCCATTCCTGTCCCTATTTTTTTTTAATAATTAATTACACTATATACGCAAAAAAGAAAAAGTAGAAAA
TTAGGCCAAGGTTCTACCGTTCCATGTTCTCTCTCTTTTGCTCTCCGAGAGCTAGGGCCTAGTGATGGCA
ATGCTTGTAATTTTGCTGACTTGTTCTTTTTATAAATTTGGTTCTATGTAACATGTGTTCCCTGAT
>WRKY28
GAGGATTGAGTTGGGACACCTCCTCGGAGTCGGTCGGTTTCCTGGCGAGCAGGTCGTTCCTCGTTGGGCT
CAAACGCAGGCATTCTATGGAATCGGGTGACCACTTCCCGACCGCCATCGAATTCCCGGTGGTGCCGGCC
GGCGAGAAGCGGGTGGATGAGATGGATTTCTTCTCTGATGAGAAGAAGAAGAGGAGCCGAGAGGAGCCCG
ATCTCGACCTCAAGGTGCCCAGTTCTAGTATCAAGAAGGAAGATCTAACCATCAACACCGGTTTGAACCT
TCGGACTGCTAATACGGGCAGCGATCAGTCGACGGTGGATGAAGGGTTGTCGCCTCCTGAGGATGATAAA
GAAGGCGAGGGCGAGTTAGCGGCGATGCAAGCCGAGCTGGCAAGGATGAATGAAGAGAACCAGAGGCTGA
GAGGGATGCTGAACCAGGTGACCACCAACTACAACGCCCTCCAGATGCATGTCGTTGCTCTAATGCAACA
GCGCAACCAAAAGAATGGAAGCCCACAAGGCCATGAGGCTGTGGATGAGAAGACCGATGGAAAGATCGTG
CCGAGGCAGTTCATAGACCTCGGTCCAGCCTCAAACACCGATGAGCCTTCCCAGTCCTCCACTGAAGGTG
GAAGCCGGCATCTCTCCTCATCGCCTACGAACAATGTTGAAGCTGGATCAATGGACTACCGCCTGCACAA
GAACAACATGAACAAGGAGATAGTTCCAATTAACGATGAGAGGTCTAACAGGGAGGACAGCCCTGACCCG
TCGTCTGAAGGCTGGAATCCTAACAAAGCACCCAAATTAGCCCCCTCCAAAAGTGCAGAACAGACCCAAG
AAACCACCATGAGGAAAGCCCGTGTATCGGTCCGGGCACGATCCGAAGCACCTATGATCACTGATGGATG
CCAATGGAGGAAGTATGGACAGAAGATGGCCAAAGGAAACCCATGCCCCCGCGCTTACTACCGGTGCACC
ATGGCAACCGGATGCCCCGTCCGCAAGCAGGTCCAAAGGTGTGCCGAGGATCGCTCCATCTTGATTACAA
CCTACGAGGGGAGTCACAACCATCCACTCCCACCAGCTGCCATGGCGATGGCATCGACCACTTCAGCCGC
CGCTTCGATGCTCCTCTCTGGATCCATGTCAAGCACCGATGGACTGATGAACTCTGGCTTCCTAGCGAGA
ACGATACTTCCTTGCTCCTCAAGCATGGCGACCATATCAGCATCTGCTCCATTCCCGACCGTCACTTTGG
ATCTCACCCACACTCCTAATCCTCTCCAATTCCAAAGGCCACCAGCTCCATTCCAAGTCCCCTTCCAGAA
CGGCCCTCCGAGCTTCGGCGGCCCACCGCAGCCACTCTCTTTGCCGCAGGTCTTCGGGCAGACGCTCTCC
AACCAAACAAAATTCTCTGGCCTTCAGATGTCGGCCGACATGGAAGGAGCTCAATTCCATCACCCTAAGA
CACCGTCAGCCACCTCACTGGCCGATACAGTGAACGCGGCAACCGCAGCAATAACGGCAGACCCCAACTT
CACGGCAGCCCTCGCGGCCGCCATCACGTCCATCATTGGAGGTGGTCACCAGGCAAACAGCAACAACAAC
ACCAGTGCCAATAATACCACCGGCAACGGCAACGGCAACGCCAAGCCGGCCAATTCCAATTTCCTCGCCA
CCTAAGAGTCGCAGATGCCGTCGCCAATTCCGTGTTTCTTGATTTCTTTTTTTTTCTTTTTTAACATTAT
TCTTTTGTTTTGTTGAGAAAAAATGGGATCTATCATGTATGCTAATTTTGTTCTTTCGCCTCTTGTTAAT
TTTTGGAGGGTGGGATGGGACAAAACTGCATTCTTTTCTTTCTTTTTATTGTGGGAGTTTACCATAGACA
ATTATAATAAGACAAAAGGAAAATGTTCAAAGGATCAAA
>WRKY29
CCCTTCATCCCCCCCTCCTTCCTCCTTTCCCCCCCTCTCTCGCTCTCTCTCTCTCTCTCTCACACACACA
CACACATCTGATATATATGGAGCACTATCCTATACTATTCCCTCCACAACCTTCTTCCTCTTCTTCTTCT
TACTCTTCCCATCTCACCCACTTGCCATCCAATATGTTGAGTAACAACCAAGTCTTTGGCAGTCTCCATC
ATAACAATTCAAGTGGACTTTTGGGGCTCAGGGAAGATGCCAAGGTTTCATCTTTAGAAGGTCCTGGAGC
TCCTCAAATGGAGTCCTTTGGAGGGGTAGAGAACGAGGTGAAGACTGGTAGGAAGAAGGGCGAGAAGAAG
GTCAGGAGACCTCGTTTTGCCTTCCAAACCAGAAGCCAAGTCGACATCCTCGACGACGGGTACCGATGGA
GGAAGTATGGGCAGAAGGCAGTGAAGAATAACAAATTCCCAAGGACCTGTGGAGACCTGAAACCAGCAGC
AATCACCCAAAAAGGGGCATCCAACTGGAGGATATGGCAGCCACAAGAGGGGGGCGCCAACTAGGGCTTG
CCGCTAGGGTTTCTTGGTGAAGGGTGCTAGGGTTTGAGCATCCTCCCTAGAACTCTAGATGGCGGCTAAG
GTTTTTCACACCAAGGAGGACGGCAATCAGAGAGAGATGAAGAGAGAGAATGTGATGGAGAAAATGATTT
GTATTAATCTTGGGTCAATCTAAAACTAAATATAATATATATTTATACAGGATCAATGTAATCGAATTCA
AAAACTTCTATGGCTAA
>WRKY30
TGGAGGTGTTTTATTCTGTGACGAGAAGAGAGAGAGAGAGAGAGAGAGAGTGAGAGAATTTCTTCTCCGG
TTTCTTGGCTTTCACACCTTTCGATCCCACGGCAGCAGTGGGAAGCGAAGGGGGGGCGCCCGAAATCTAG
GGTTTTCTCCGAGCCCCAAACGAGTAAGCGGAAAACTCATCAAAATCTTGTCTTGGTTTGCGTTTTTTGT
TCCCCCAATATCTTAAGCGTCCCCAGCGAGTTGCTGAAAGCTAACAGATGGCTTGTGATTTGGATGTTAA
TTGAAGTGCCCGGTTCTGAGCTTTCTGGGAGTTTTGGGGCTTTTTTATGTGTTGTTTTGAGATGGAGGAG
GTGGAAATAGCTAATAGGACGGCTGTGGAAAGCTGCCACATGGTCCTCAATCTTCTATCTCAGTCCCAAG
ACAAGCTCCGTTTATATAGAAATCTAGTGGCAGAGACTGAAGAGGCTGTTTCTAAATTTAAGAAAGTAGT
TTCCAAGCTTAGCAATGAAGCGGGTCATGCAAGGGTGAGAAGGTTGAACAAAACTCTTTCCCCATTCAAT
CATAAGATCTTTTTAGATAGCCCAATAGTATCTAGACCAAGCCCTTCTCCAGTGCCTCTCCAGCTCCTCC
CAAGAGAACCTGTAGAACTCCCAGTAAGAGAATTAGGTTCTACTACCAAAATCCCTCAACAAATCCCTCA
AAGGATGTTTCTTGAGAATCCTGTACTGGAAGGGGATGTTGCTTCTAGAGGCACCCTCCAACTTGGCTTA
AAAGCTCCCCCAACCCACCTCCATTTCCTCCAACAGCAGCAGAACAACCAAAAGTTTCAGCTTCAGCAGC
AGTTTAAATTCCAGAGTGAGATGTATTCTAGGAGCAGTAGTGGAATAAATCTTAAGTTTGATAACTCTAG
TTGCACGGCGACTGGATCATCGTCAAGGTCCTTCGTCTCATCCTTGAGTGTGGATAGAAGCGTGGCGAGC
TTGGATGGGAGGCCCTTCCATCTGATCAGTGGGCCAGAATCATCCAATCAGATTAACTTGAACCAGCCTC
CAAGGAGGAGGTGCACTGGCAGAGGGGAGGATGGGAGTGGCAGATGTGCCACTGCAGGCAGGTGTCATTG
CTCAAAGAAGAGAAAGCTAAGAGTGAGGAGATCCATTAAGGTGCCTGCCATCAGCAACAAGCTTTCTGAT
ATCCCTGCTGATGAATTCTCATGGAGGAAGTATGGACAGAAGCCAATCAAGGGTTCTCCTCATCCTAGGG
GATATTATAAATGTAGCAGCATGAGAGGCTGCCCTGCAAGAAAACATGTTGAAAGGTGTGTGGATGATCC
CTCAATGCTCATTGTTACTTATGAAGGTGAGCACAACCATGGCAGGTTATTGTCCCAATCTGCGCACACA
TAGAGGCTGGACCGAGCTCCTTCACCTAGTGGTTCAAGTTCTCACCTTTTCAGACCTATGTGCAAGCACT
TGAGCTTCTCCTGTAAATAGAGCTTTTGTGATTGAGAAATCCAGGTGATAGAGAGGTAGCTTACATGGGA
TGGTTTCTGGATCTTTTGTGGTTTTGAGGGGAGATACAAGGAAAAGTTATTTTCTGTTTAGCCACAGAAA
TGCTACCAAGAAATGGTTGAACTGTAACAACTGTAGTTGACATTAAAAGTTCTGGTGAATCTTAATTCTC
TTAGATTTAGACTTAGTTCAAAGTTCTCAATTTTCTAACTGGAGAGGGTTGAAGGGTGGTGTAATGAACA
ATACAATGCAATGTCGGAAAATGACTGAATATCTGGTCTTGAATTAACAGAGTAGAATTGGTTGTTCAAA
TCCTTTCTCTTGTATTGTTTGCACTCAGCTTCAGTACTTGGAATGTATTTATTTCTTTAGTGAAAATTCA
TAGCGGTT
>WRKY31
TGCACCTCAGATGCCTTTCAAATATGCTTTATGGGTTTGCAACAGGTTGCTTGGAGGGATTAGAAGAGAA
AAAGAAAAGTAAAGGAAAGGTGTAGAAGAGCAATATAGATCAGCCCTAATGGAAGGAAACCGAGGAGTTG
GTGTTTCACGCTCTTATTTGCTGGAGGTCCCTCCACTCTCAAGCCCCCTTACCATGCATCAAATGGAATT
TGGGCAAGCAGAAGAGAATCTCCAAGGTTTAGGCTTCATGGTGCCATCGCATGGCATCTCGTTTCCGGCT
TCGACTGCTGGTCTTCCGTTTGATAACCCCACCGCCGTCAACAGCGAGAAGCCTACTTCCAAGCCAGCTT
GGAGCAACGAAGAGGTGGGGACCTCGGATCCCAAAGTTGGCAATGATCAAAATAGCTCTGCTAGAGATGG
TGTTAATTCATGGTGGAAGAGCGCATCATCAGAGAAGAGCAAGGTGAAGGTGAGGAGAAAGATGAGGGAA
CCCAGGTTCTGCTTCCAAACTAGAAGCGACGTGGATGTCCTAGATGACGGCTACAAATGGAGGAAATATG
GACAGAAGGTTGTGAAGAATAGCCTCCATCCAAGAAGTTATTATCGTTGCACCCATAGCAATTGTCGAGT
GAAGAAAAGAGTTGAACGATTATCAGAAGATTGTCGTATGGTGATCACTACATATGAGGGCAGACACACA
CATTCTCCATGTGACGATGCAAACACATCTGAGCATGAATACTTCAACTCATTTTGATAATTTACAATAG
AGTAATGCTATCGTTGTTCTGTATTTTTATCAAAAATTGGAAAATATGTAAACATGTGTTTTGACATTAT
ATTATTATACATAATTTGAGAACTGTTTATTTTTATGCCAAAAA
>WRKY32
AGAAACTACTCTTTTTGCTTCATTTAAGAACATCCTTGAGTTATAGCCTTGCCTCACATCTCTCTCTTTC
TCTCTCCCCCCCTTCTCCCTTCTGGTGCTTATCTTGATGCATGTGTCTAGTGCTTCTTTGGTGCAACACC
CATCAGACCTACAGAATCCAGGCTTAGATTTCCAGACTTGTTCGAGTTATCGGAGAAGTCATGTGTGACT
TCTTCTGGCAAAGGATGGAGAACGACCAGGGCGACCTCGCTGACATCGTCCGGGCGGGCGGGCGCGGCGG
TCCGTCGAGCACCGAGCTCCCGATCGCCGACTGGCAGCAGCTCCTTTCGGAGCCCATGACCTTCCCACCA
TCAACCCAGGGCCCGACCAGCGACTTCGGCGACCCCTTCGCCAACCTCCGAGACCCGCTGCTCGACCAAT
TGGTCGGCTCCGAGGTCTTCGACGACCCAAGCACGAGATCGGGCCCGGTCAACATGAGCTCTGAGGGTGG
CGATGCCGGCGGCGGTAATGGTCTCGTAAAACAGAAGAAGAAGATGCTGATGGGTGAGGAGATGACGAGA
CCTTGTAACATCTTCTCCAGGGTTCTTCAGATCTCGCCAGGCACCAGCAAGACTACTCCGCTCTCACCGA
GGGCGATCAGGCCTTCTCCGATAGTAACCGGTGAGATGGTGAAGATGGTTGCTGGCTCGGTGGGCTGCCA
AGTGGATCCCACTGCTGGGGTGCAGATCTCCTCCCCTCGAACTACTGGGATCAAGAGAAGAAAAAGCCAG
GCAAAGAAAGTTGTCTGCATTCCAGCACCAGCAGCAGCAACCAGCAGACCTAGTGGAGAGGTTGTTCCTT
CTGATCTATGGGCTTGGAGGAAATATGGTCAAAAACCCATCAAGGGCTCCCCTTATCCAAGGGGCTACTA
CCGATGTAGCAGTTCGAAAGGATGCTCGGCAAGGAAGCAAGTCGAGCGAAGCCGAACCGATCCCAACATG
TTGGTGATCACCTATACATCGGAGCACAACCACCCCTGGCCGACTCAAAGGAATGCACTCGCCGGATCCA
CAAGATCCCAACCTTCAAAGAGTAGCTCTTCATCCTCAAAGAACTCCCCTCACAACCAAAAACCGCACAG
TACAGGCCTTAAAGAAGAGTCCAAGGAGACAACAAGCTCGAGCGCTCCTGCGATAAAAGAAGAAATGAGT
GAATTGGAGAAGGCCATAGATCCAGTCGAAGATAATGAATTCGATCAAGTGTTCCAGCAGAGCTACAACC
CCATCATCCCAGACTCGGATCAGCCCGATGACTTCTTCGCAGATTTGGCAGAGCTGGAGCCCGACCCAAT
GAGCCTCATCTTCTCCAAAGGATTCATGGAAACCAAGCCGGATGAGGAGAGAGGAGAGAGAGCTTCGGAT
CCGTTCAGCATGTTTGATTGGCCTGGGAACTCATTTGGAGAAGCTAGGAAAGGTTTATAACAAGATCTTG
GCACAACAAAACACCTTATAAGAAAGACAACCCTTTGTTTATTTTATGGAGGTGCAGTTTTGTCCCAAGG
TCTGGGTATAAACCTTTTTTAAGTATTAAGTTTGAAACTTGATGTCGGGGTAAGGGTCTCTTTCTGTTAT
CTTTCCTTTTTCTTGTTATTTAACAGATCGGTTTATAGATTAGGGGAAAAAGAAGGGGGTTGTAGGTGAA
TTGGGAGCAGGCTATGGTAGACCCACATCCTTGGAATATTGGAGGATGGGACAGAAAGCTGAGGAACAGA
AGCTTTCTACAGTTAGAACAAGTACACGTCTTAGATGTGACTGAAAAAGCCTTCACGAGGAAGTTGAGAT
AGTGTCGATATGGGGTGTGAGCTTTTCTTTTCGCTTCATCTTTCCCTCTCTCTTCTTTCCAAGTGCGGAA
CATAATTCAATCCTAGTGAAGATTTCAAATAAAGGAAGGAGCATGGCTTGACTTGCTTTGCCATGCCATA
AAGAAGGTGGCCAAAAGACTTGGAATTAAGAAAGAGAGATGAGCATGAAAATCTTGATTTTTCTTCTAAT
AATATCTTGCATGTGCTACGAGCAGATGAGCTTGGAGCTGGGACTTTGGAAGAAAATGAGATTAGGGCAG
CTCTTTTGTTCCTCAGCTTTCTATTTCCTATCCCTTTGATTTTTCAGCATTGGAGTTCTGCTTTCAGTGT
ATTAAGTATTAAATATTGTTATGAAAACAATACTTTCACACCC
>WRKY33
CTAGTTTGTCCCGATCCCTTCTCCAGTCTATTCTTCCTTCCTACATCCTATAATCCTCCTATCCTTTCCT
TTAATCAGTCCTGCTACACTTCAAATCCAATGGAAGAAGTAGATGAGTACTCGGAGGCCAATTGGCTTGA
TGCTTCTTGTGAGGAGCTTGTGAGGGAGCTCCTTGATGATACCACGCCTTTCTTCGTCTCGCCCAAGGTC
ACAGAACCTGAACCAGACACAAGCCGTGAATCCATGATCAACAATCTTATCTCAACAGTCTACTCGGGTC
CAACGATTGGGGACGTCGAGAGTGCACTATCTGTAACCTTTCAGAGTGGTGAATCCGATGGTCACGGCGG
TTCCCGACCCATTATTTCATTACCGGAGAAGGGATTGGGTAAGATGGAGAGTAAGTATACGCTAAGGATC
AAGACCTGCGGGAATGGGCTTGCTGACGATGGCTACAAGTGGAGGAAGTATGGGCAGAAATCCATCAAGA
ACAGTCCTAATCCGAGGAGCTACTACAGGTGCACCAACCCAAGATGCAATGCCAAGAAGCAGGTGGAAAG
GTCAACAGATGATCCAGAAACGCTCATTGTCACCTATGAAGGCCTCCACCTCCATTACACTTACTCACAT
TTCTTCTTATCCCGGCCCCATGATTACTCAACTACCAACCTTCATGTGTCTAAGAAACCGAGGATCCAAT
CCATGAGCATGCAGACACATGTAGCTGATTACCCACTTACAGAGAGCACAGTGTGGAGCCCATCGGTCAT
GGAACAGCAGCAGTTGCAGCCTGGGGTCAGCGGAGACCAAAGCCCAGAAGGAGATGTTCTGGAGGTTGTT
GTGCAGAGTCCAGTCAGAGAGGACATTTCGCAGCAGGGGTTTCTTGAAGATCTCATGCAGAGCCCACAAG
GGCTGTTAGAAGATGTGGTGCCGTTGTTGGTGAGAAAGCCATCCCATTCAACCACCTCTTCATATGACCC
ACACTCCTTATCACCAGCATCTTCTCCTTCCTATTCTTCCCTTTCTTGGACACCCAGCTTTTCTTATCTT
GATGTGGGAATACTCTCAGGCATCATCTGAATGGAAACTGGCACTCAAAAGGACAAAGATAGTAGCATCT
GCATGGTAGTTTGGTAGCTAGGACGATAAATGATACACTTTATCCGAAATTGCATGGGTAAAATGAAGTT
ACTCCACTCCTCTTTTACACCATGTAATACCTGGGTGACTGGATATGAGAGTATGATAAGGGAGTACTGC
ATATAAAATGTACAATATGTTATCAAGAATAATATGTACAATATAAATATTGGTATTTTGTTGCTGCAGG
GATCTCTATTTATATTTCCCTTTTTAATGCATCATAACCTTTTATATTA
>WRKY34
CTCTCAAAGGCGCATGCATAGATTTTGATGAGACCTCTTCTTCTTTAGACCAACCCCTCCCCACCCTCTC
CCAACTCCTTAAATTCCTCGTCTTCCCCTCTTCTTCTCTCTTTGTCTCATCTCCTGTCTTTCTCCTAATG
GCTTCTTCCACCGGGAGTTTGGATACCTCAGCCAATTCCCACCCGGCCTCTTTCTCCTTCTCCTCCCCGT
TTGCTACCTCCTTCTCAGAGCTCCTCGCTCGAGGCGGTGATGATAACGCTGATGACCGATCGAGGGTGCC
GGCGAGCCGGGGGCTCTTGGACCGTGCAGGCTCCGGCGGGGGAGGCATACCCAAGTTCAAGTCTATACCT
CCTCCCTCGCTGCCTATCTCCCCTCCTCCTATCTCTCCTTCTTCCTACTTTGCCATCCCGGCTGGTCTGA
GCCCTGCTGAACTCCTGGACTCTCCAGTCCTCCTTTCCTCTTCTAACATCTTGCCGTCTCCAACCACTGG
GACTTTTCCTTCACAGGCTTTCAATTGGAAGACCATCTCGGCTCATCCTCAACAGGGCATCAAAGACGAA
AACAGGGCCTACTCTGATTTCTCTTTCCAACCCCACACAAAGCCCATGAACTCCCAATTCACATCCTTCC
TGTCTTCTTCTGCTGCAGTTTCTACGGATGAGGCCTTCAAAGGACATCAACAACTATGGAGTCACCATGA
GACCAGCAACAATAATTCTGAACTATCTTCACAGAAGAACAACATCAAAGCTGAAAACATGGCACCGATC
CGCACTAGTTCTTCAGAAATTCCAACTCTGCAGGCTAATTCCCAAGGCAACAACAACGGCGGGTACCAAT
CCGATTACAACAATTCAAATCAAGCCGCTCAGACCCTTCGAGAGCAAAGGAGGTCAGATGATGGCTACAA
CTGGAGAAAGTATGGGCAGAAACAGGTGAAAGGAAGCGAGAATCCGCGGAGCTACTACAAGTGCACCTAC
CCGAATTGCTCGACAAAGAAGAAGGTGGAGAGAAACTTAGAGGGTCAGATCACTGAGATTGTGTACAAGG
GCAGCCACAACCACCCAAAGCCTCAGTCCACTAGAAGGAATTCAGCTTCTTCTCAGGCAATTCAGGGTTC
TGTCCCCTCTGAATCATATGATCATTCGTTCGGGGGCCAAGCAGGCACCCCAATCGATTCGGTTGCGACG
CCTGACAATTCCTCAGTATCCTTTGGTGATGATGACAACAATATGAGCTCGCAGAGGAGCAATTCTAGGG
GAGATGACTTTGATGAAGACGAGCCTGATGCCAAGCGTTGGAAGAAAGAAGGTGAGAATGAGGGGATATC
AGCTTCAGGAAATAAGACGGTGAGGGAACCAAGGGTGGTGGTTCAGACCACAAGCGATATCGATATCCTC
GATGATGGATATCGGTGGAGAAAATATGGACAGAAGGTGGTGAAGGGGAATCCAAATCCAAGGAGCTACT
ACAAATGCACTACTGTGGGTTGCCCTGTGAGGAAGCATGTCGAGAGGGCATCGCATGATCTGAGGGCGGT
GATCACGACGTATGAGGGCAAGCACAACCATGATGTTCCTGCAGCTCGGGGAAGCGGGGGGCACGCAGTT
AGCAGGCCTTCAACAGACAACAACAACAACTACAACATCAGCATGGCAATAAGGCCTTCAGCCATACCCA
ACCATGCAAACCACATCACTGCTAACTCTCTCCTGGGGGGACGTCTTAATGCATCAGAAAGCCAGTCTCC
ATTGACGCTCGAGATGCTGCAGAGCGCGGGGAGCTACGGTTACTCTGGATATGAGAATTCGATAAATTCC
TTCGTGAATCAGCAGCAACAGCAGAGACACATGGAGATTATGTTCCCTAAAACTAAAGAAGAACCAAGAG
AGGACGTGTTTCTCGAGTCATTGCTATGTTGAAAATGGTTGGGGGGGACTCGGAAGGATCAGAGTAAGTT
TTGGTGATCATAATTATGTTGTATATTTCACAGGGTTTTGGTGTAGATTCAAGGTGATATAGAGAAGACT
TAGTGTGATTTGTTCATTTGTTTGAGGCCCTTCTGTTCTCCTGACCAGGCCTCTGATGCTCCTATATCAC
TATGTTGTAAAACACAAGGAGAACACAGGTTATTTCAATATGTTATGTGGGTCTATTCTATTTACATTGC
CCCCTGAAGGAAATCTAAGGCGGTATTGAGTGCACAAGAACCCCACCATTT
>WRKY35
CTTCGTACATTTGCCCACGGTCCCCTCCACCCCCATATAAAAAAGCTCACACATCTCTCCCCTTTTTCCA
CTCACACAAAAGCCTTGGATCAAGATAGGAAGAAGTAAGGGAATGACATCCCCTAGCCAGGGAAATCCCT
TGACCCAGGCGGCGATCGGACAACTGATCAAGGGGCAGGAGGCCGCCGCCCGGCTTGAGGTCCTTCTGCA
AGAGACAACACTAGGGAATTCGGCGATCGAAGCCTTCAAGGAGGTATGGGATTCATTCTCTAGATCAATC
TCTTTGTTGGACTCCGGCAAGCCACTTGAGACAGGTCAGGATCCGGCGATCACCGGAGTTAGTAAGAAGA
GAAAAACAAGTCCGGGGGAAGTCAAGAGAGGTGCTAGCCGGAGAAGGTCACAACCAACTTCTTTGAGGAT
GGTCCTATCCAAGACATTGGATGATGGCTACACATGGAGGAAATATGGACAGAAGGAGATCCAAAGCTCC
AAATTTCCGAGGGCCTATTTTAGATGCACCCACAAGTTCGATCAAGGTTGCAATGCTATCAGACAGGTGC
AGCGATCGGAGGTTGATGAATCTATGTTTATAATCACTTACATGGGGGATCACACATGTAGGGACCCATC
CATGCTTCCTCAAATCATCTCACCTCCCAGTCTCAAGGGGTCTTGTCTAATTAGCTTCGGATCAAGTCCC
ACTGATAATAGACAAGAAGCCCCACTGCCCTCCTCCTCACCTTCTTATGTGCCAGAACGTCATGAAGACG
TGCTAAGTAATCTGTCCCCCGGTACCTCATCATCGGAGTATGTCGCGCGAGCGGCAGCATATAATGAAGG
GTCCAAGCTGATGACACCATTAGGGTCTACATCCGATCATGGCGATGTAGACTCGGGCTTCCACTCTTCT
ACTAGCAGCCTAGACATGGACTTTGTCACTGACTCATTTGAGGATATATTTAGCTTTGATCATGATGGAT
TCCTCTAAGACAAGGCCTGGTGGAGGGGAGGGTGTCTCTTTGCACCTTGGTGTATCTGGGGTATCTTATC
TTAGACATTAATGTAAGTTGGTGTACAGAAACCTTCTCTGCTGTAAAGTAATTAGTGCAAGGACTTGATG
ACATCGCCAGTTATGGACCACTGGATGAGAGGATGAGAGATAGAGATAGAAACTAGGAGTCCTGCTCCTG
AAGAAATTTGGATGCTCCTTGTGCTAACAGAGTTAGATCAGCTCATTGGCCCTCCTCTTCTTGAAGAAAT
CACAAATTTAAACCTAGATGTTGGCATCCTAATTATATTTGAA
>WRKY36
AGTCATTTCCTCAATACCATCACCATGGACTCGAAGGTGAACGAGATGTTAAACCCTGTGACAGAAAAAA
TGCCCACCCTCAACCGTTTGATGGCCATCGAGGAGCTCAACCGAGGGCGTGAGCTCACCACCCAGCTAAG
AGCTCTGCTTTCAGCGGTGAATCCGGCTAATAAGCAAGTGGAGACGGCTGGAGTTCTCTTTGAAGAGGTG
TTGAAGTCTTTTTCTCAGGCTCTCTCGGTCCTTAAGCCCGGTGGGAAGCCAGACATGGAACCCGGGGCTA
CTGGAGCTTGCTTACCTGCCTCCAGTGGTGGGAGAAAAGAGCCTGGGGTGAAAAGAAGTCAGTTGGAGCA
AACCAGAGGAGATCAAGGCCACAGAAGAAGGTGTACAATATCATGGACCACTATTACATCCATGCCGCTG
GTTGATGGCTATCAGTGGAGAAAATATGGGCAGAAAAAGATCTATGGATCCAAGTATCAAAGAAGCTACT
ACAAATGTGTACATAGAAAGAATCAAGGATGCCAAGCAACTAAGCAAGTGCAGCAAAAGGACGATGGTAA
CCCACCTAAGTTCATCGTCATCTATCAGATGCCTCATACTTGCAATAATTTGGATGTCTCATCTAAAGTT
GGTATGGATTATTCTAGCATTGCAAAAACTTCAGTTCTAGATGATGGATCCAAGTCCCTGGATATCCAAA
CTCAGCAACCCTTGCTTTCTGGAAACCTCAAGATGGAAGAGCCTGAGAAATGTCTCCTCACTGATATAGC
CAGCATGCACTCCCCTGTGATGTCTAATGATATGAACTGGATAATGGACATGACTTGGCTTGATGGGGAG
GTATATATCAAATGAAGAAGCACCTTGGATTCCAGATGTCCGTCCGACGAAGGAGAGAGAACTTCCAAAT
CAGAGTGGGAACGGCGCGACCAAGAGACTTTTAATCATCTTCATGCATAGAGTGGTTGTAGGGGCATGGG
GATGTGAAATTATGAAAGAATAATGGAGTGTTTAAATAATGTGTCTTATATTAAACTTTATATATGCAAT
GTATTTA
>WRKY37
ATGGCGATGGTAGGAGGATATTCAGGTGCACAGAAGGTCATTTCAGCTACAGAATTAGAAGATGGCCATA
TATGGAAAAAATATGGGCAAAAGAAGATTCTTGGGGCAAAATATCCCAGGAGCTACTTCAAGTGTGCTCA
GAAAAAATATCAAGGCTGCCAAGCAATAAAACATGTGCAAAGAATGCAAGATGACCCACCAATGTTTCTT
GTCACCTACATTGGGCAGCATACATGTTCAAATGTATTGCAAACTTCGCAATGGATCCCTGATGATTCAC
CATCTTCAGACAAATGCATGCTTAGCTTCGAATTGGATCAATCCAGCATTCACCAAGTGAACTACTGGTC
CTCACCTGAAGTGTTGTCAAAGCATCCAGCGTTTTGGGAACCTTCACAAGCTACAAGTTCTAAGAAATCA
ACCATGGAGACGAGCTACGATGCCCCTTCGGTCCCAGCAGCAGCTGATTTGCCTGAATGCAGTCCATTTC
CAATGGATAGATCAGGCTGCAGCAATGTAGTTCCTGGTATGTTTTCACAACCAAGCCCCCAAGCTACAGA
TGTGGACTCATTCATGAGTTTGCTTGAATCATTTGCTGGCCTTTGTTCTGACAAGGATGTTGGTTACAAG
TGA
>WRKY38
ATGGATATGGACACCTGGAACCAAATCCTTCATGCATGCAAGCTAGCCAGAGAACTAGAAACAAGACTCC
GACACTTCGCAAACCATCCCCCACTCCTCGTGAGCTCCTGCGAAGAGGTTGTTGGTGCTTTCAACAAAGC
CATCCATGACCTGCGCTCTCACAACACCTCGCACTATAGCACTCAGATGTTCTTTGGGGAGACATCGGGG
TCTCTTTCCGAACCTTTGGATATACGTGCCGGAGAAGGGAGCTCCCATGGCGGTAGCTACATGCAAGCAA
TCGATTTTTCCCAAGGGCAATTGATGGGGTTGGACTTCCAAGCGACATCCATGGCCATGAGGATGGTGGA
TACCGGTCGTGGCAGCACCCCTGATGTGAATATTGATGCATTTGGTAGGGGCGGAGGAGAGGCTCCGGTG
GCGGCAGCGGGCTCGTTGGTTGCCGAGAGGAGACCGACCGGGTCTTCGATTCAAAGATCTTCGAGGAGGA
GGAGGGATAGCGGCGGGACGATCGTGAGGGTGCCGGCCCTCCGAACGGGAAACACGGAGATTCCACCGGA
CGACGGGTACACGTGGAGGAAGTATGGCCAGAAAGATATCCTCCGCTCCAGATTTCCAAGGAGTTACTAC
CGGTGCACCCACAAGAGCTACTACGGTTGCAATGCAAAGAAACAAGTCCAGAGACTCGACGAGGATCCAT
ACACATATGAGATCAAGTACTGTGGCACCCATAGCTGCAAGACCTCGACCACACCACTCCTTATCCCCTC
TATAACACCAAACACCAACAACGCCAGCAGCAGCAGCAACAACAACCCACCAGGGGAAGCACCGATGCCG
GAAGCCACCGCACAGCCGCCTTCTTCCCTACCCACTTCAACCCAACTGGGTATCTGGTTCTCTAGGGAGT
TCGACCATGGCCAAAGGGAAATCCCATCCCTCGTCGGTAGCAGCACACAAGCCGGACCTTCTAACATGCA
AGGTGGCGGAAGGGATATCGATTGTCCCGTTGCTGCTCTGGCGGATGTTATGTTCAATTCGGGCAGCAGT
GGGAGCAGCATGGATGCCATCTTCTCGCAACCAAGGCAAGACAGTTGA
>WRKY39
TCCCCCTCCCCACACCCACAGCTTAAAACCCTTTAAAAAATCTCACTCCATTCTCTCTCTCTCTCTCTCT
CATATTCCTTTCATCCTGTATCTTCTCTAGCAAGGAAGACAAAACCCTAACCTGAGACTAAAGCGAGATA
GAGATAGAAAGAGAGAGAGGAGGTGAGAATCTGATGAGAGCGGCACGACGATGATGATGGAGAAGAGAGA
AGAAGAGATGGACGTCGCGGCGGCGGCCGGAGTCTCCCCGTTCGCCGCCGACCAGATCGGTGGGATCTTC
GACACGGCCTTCGACGTCAGAGGGGCAGACAAGAGCTCCCAGGGCTTTCTCGAGCTGCTTGGCTTCCAGG
ACCTTCACAGGTCCTTCTTCGACATCCCACTCCCGGCGCCGACGGTGGAGGTGGCCCCCTCGGTCCCCCC
GCCGGAGTCCTCCGAGGTGCTCAACTTTCCGGCGACCCCGAACTCGTCCTCGATCTCCTCCTCCTCCACC
GAGGCTGCCACTGACACTGCCGATCCGGCCAAGCCCCACCGCGAGGAGGAGGAGCAAGGCAAGGCCAAGA
AAACTGGCTCGAAGGAAGGGAAGAAGAAAGGGCAAAAGCGTCAGAGGGAGCCAAGGTTCGCGTTCAAGAC
GAAGAGCGAAGTGGATCACCTTGAAGACGGTTACAGGTGGCGCAAGTACGGGCAGAAGGCCGTCAAGAAC
AGCCCCTTCCCCAGGAGCTACTACCGGTGCACCCACGCCACGTGCGGCGTGAAGAAGCGCGTGGAGCGGT
CGTCGGAGGATCGGACGGTGGTGGTGACGACCTACGAGGGCCAGCACAACCATCCCTGCCCCATCGTGCC
ACGTGGCGGCCATCCAGCACCCTTGCCTCCGCTCGCTGCCGAGCCTCCCCCGCCGCCGCCGGGGCTCGGC
TTCGTTTTCCCTTCGTTCCAGGTGAAGGATCTCCACTTCCCCTACCTCACCAGCTACCTCCCTCCGCCGC
TGGATTTCCAGCACGTGTCTACTGGTATCGTCGCGTCAGCCCCCGGCGATCGGAGACTCTGCAATCCGAC
GGCCGATGTTCCGATAAGGGATCACGGGCTGCTTCAGGACTTGATTCCATCGGATATCGGGAAGAAGGAA
GAGTAGATATTTGTTGGAGAGCCGTCCATTTCATGTACACAGATTTCCCACCGGTGATGATGTATTGCTG
CTGCTACTACTATGTATGATGATTACTTTTTTTTTCTCCTTATCAAAGCGTTGTCGTTTGGGATAAAAAT
TGGATTCCTCTTCTTCTT
>WRKY40
ACCAAATTAAGAGACCACTCCACTTTGTTTGTGACGACTCCAATTAATTCGGTGACATGAAGCAGAGGGC
AGAGGCGAGCTCCACATCCGAGCTGTTGGCATGCGATGTTGAGGCGGCGATGAAGGAGATCGATCGAGGG
CATGAGCTCATGACTCAACTCCGAGCCCTCCTCATCCCGTTGCTTCCGGCAGGCGGCTTGACGGAGCTGG
CTGGGGACCTCTTTGAGGAGATACTGAAGTCTTCCACCATGGCCCTCTCCAGGCTTCGCGACTGTAGCTG
TGGATTGTCGGCTTCTTCTGACTCCGATGATGACCGGAGAAACAAATTAGTTGTTGATGGGAAGAGGAAG
AGTACCGAAGAGAGAGAGAGGCCAGATGGTCGTAGGAGAAGGAAGCAACTTGACTCATGGTCCATTGTTA
CTTCTGTCCCACATTATGATGGCCACCAATGGAGGAAGTATGGGCAGAAGACGATTAATAATGCCAAATA
CCCAAGGAGCTACTACAGATGCACTAATTCTAAAGACCAAGGGTGCCGAGCAACTAAGACCGTGCAACAG
GAGGACCGCGATTCTGATCCCCCCAAGTTCCTTGTTACTTACTCCATGCAGCACACCTGCAAGAACGTGG
ATATCAACTCCCCTTTCATTGTGGATTCCGCACCAAGAAACACTCCAATTCTTGGCTCTGAATCTGAATA
TTCCTTGTGCTATCAGCCTTCTCCATCCTCTATTGTCACTGAGAACCAGAGCCAAGGTTACAGCCCATTG
ATCGCCGATAAATTGCCAACAGATGAGCTACTTTCTGGCCTTCTTGCGCCTGCAACACCCATTGGCACAC
CAGGATTGGTAGATGAGATATCGAACATATTTTCACCGCTGTACACTGATTGGGATATGATGATGGATGC
AGTTGATTTAACTGAGGTTAAAATATCTGAGAAGGAAATTTCTTTTGAATCTCCGTGGTGGTTGAGAGAG
GTTTCTTAAGGACTGGACCTGTAGCTTCCGGAAGAGGGATATAGTGCTGACGAACCGAGGCCTCTTTTGA
GCTCCATGCCACTTGCGAAGATGTATATCATGGGCTAAAAATGGATGTATGCATATAATTAAGTTATTAT
TTTTTTCCCTCTCTCTCTCTCTA
>WRKY41
TTCTGGCCCTCACAACCCCTGGCCACTTCTTTATTTTGGTGAAAACAAAGAAGATCTTAGGAATGGTGGG
AAGAGGAAAGAGTGTTAGTATAGGATCCTTGGAGCAAGAGAATTCTTCCTTGATGGATCCAAAGACGGCG
ACCCGAGTGCTGATCAAAGGGAAAGAATCGGCGATCAAGCTGCAGAGTCTGCTGCAGGAGTCTTCCCCGT
CGGAGGATCATGGAAAGAATTCGATGATCGGGTTCTTCATTGAAGAAATTTTGGGCTCCTTCGATGGAGC
ACTCGCTACTTTGGACTCTGTTGGGGCACCAGAGACCCATTTGGATCAGGCGAGTACTCCTTGCTCTGAT
GAGCAAGGAAGAGATGATTCCAGTAAGAAAAGGAAGGTTGCATCTGTTCGAAGAAATGGTTATAGGAGAA
GGGCTCATCCGTATTCGTGCAGAAGGGTCTCATCGAAGACGATGGATGATGGTTATACGTGGAGAAAGTA
TGGACAGAAAGATATCTTTAGTTCTAAGCATCCAAGGAGCTACTTTAGATGCACTCACAAATATGACCAA
AACTGTCAAGCCACAAGACAAGTCCAGAGATCAGAGGATGATTTCTCCACGTATGTGATTACTTACATGG
GAGAGCACACATGCAGTGATCCAACCAAGCCCCCTCATCTGCATCCACCCTCCCATCAGAGACCAACCTT
TATCATTAGCTTTGGATCGGAAACTGCTGCAGATACTCAACAAGAGCCCCTCTCAAACTCTCTCCACTCC
TCAATACTAAAGCAAGAGAGTGATGAGGAGGTGCTAAGTGACCCCAGTCCAGGAAGCTCGGCTTCAGAAT
TTTTCATGTTGCCAGACCTCGACATATTTGAACAGTCTGCACCCATGGCACAATACATGCAAACCGCATT
GGATCGATGTGATGTTATGTCCGATGTGCATTCTCCTAATAGTTGTTTAGACATGGAATTCGGGATCCAC
TTCGATGTTGATGATGTGTTTAGTCTTGATCAAGACAGGCTTTTCCAGGATTAAAAGGTTTTCAATGTAC
TTCAGTACTTCAAAAGGTCTTGCTAGCTTTGAGAACTTTTTCCTTTTCTTGAAGGGGTAAAATTAGCTAA
GGAACTTTTCTTCACTGGTGAGGAATATGAACTAGCTCTGATGTAATTATATTGTATAATACGTTTCTGT
GTTTTTCACTGATAAAAGGAACATGATCAAGCTTTCACATAACTTCA
>WRKY42
CTCTCTCTCTCTCTCTTTTCCTTTTTCTCTCTTCAATTTTGCTCCTCTCTCCCTCTCCTTCGTTATCAAT
TTCCAAACCCTAGGTTCAGGAAGCCGTTTTTAGACCATTTCTTTCTCTGTTTTCTTCTTTCTTGCTCCAA
AAATGGAAGCGATCGGCCGGAGTAGTTGGAGCCCCGGCGCTCTCCCAACACTAACGTTCGATCTCGTCTC
CAAGAACTCCAACCCATATAATCGCCTCAATCCGAGACCCATCAAGAAGATGCGAGGAGAAGCGGAGCAG
CAGCGCAACCCCTTCGACTCCCTCACCGAGGAGATCCTCTTCTTGATCCTCGACCGCCTCGGCTCCAACC
CTGTCGACAAGAAATCCTTCTCCCTCGTCTGCAAGTCCTTTTACGCCGCCGAGTCCCGCCACCGCCGGAC
ACTCGCGCCCCTCCGGTCCGACCTCCTCCGCCGGATCCTCGCCCGCTACCCCTCCATCGCCCGCCTCGAC
TTCACCCTCTGCCCTCGCGTCACCGACGGCGCCCTCGCCGCTGCCGCCGACGCCCTTCGGTCATCGCTCC
GCTCGGTCGACCTTTCCAGGTCCAAGGCTTTCTCCAGTGTCGGGCTCGAGAAATTGGCGGTGAACTGCAC
TTCTCTGGTCGAGATCGATCTGTCATACTCGTTCTATCTGAACGACGGGGCCGCTGCGGCGATCGGCCGG
GCGAGAAATCTTGAACGTCTGTGGCTGGCTAAGTGTAGGAGGATCACGGATATCGGGATCGCAAGGATCG
CCTTGGGTTGCCCCAAGCTGAGATTGCTCTGCTTGAATGAATGCATCAAATTGACCGACTTGGGGATCGA
GCTGGTGGCGTCTAAATGCAAGATGCTTCAAAGTTTGGATCTTTCCTACTTGGCGATAACAGAGAAATGC
CTTCCAGCTATCTTACAACTACCATATCTTGAAGATTTGTCATTGCCAGAATGCGTTGGTGTTGATGCTC
TCAGTCAAGGATGCACGTCATTAGAGGTACTCGATATGTCAATTCGTCAGCAGGTATTCGACATAGCAAC
TTGTCAGCATGCTAAGTGTGCTGGATTGTCCTCTATCACTAATAGAAGCCTGGGTCTACGCCAAATGGGT
TTAACATACTACATTCCTGTTACCTGTTTTTTACAAAAGCTTCCTAGGTTGCAATCTATCAAATTAAGTG
ACTGTGAAATCACATCAACTGAATTGAAAGCCATTGGAACTTCCTGCTTATCATTGAAGGAGCTTAGCTT
CAGCAAGTGCTCTGGCATCACAGATGAAGATCTTTCTTTTATTGTGTCAAAACACAGGGATCTGTTGAAA
TTAGATATCACATGCTGTAGTGAGATAACTGATGTTTCACTAGCCAACATCACAAGCTCATGCACATCCC
TTACCTCTTTGAGGATGGAATCTTGTAACCTGGTTTCTAAGGAGGGCTTTCGTCTGATTGGTCAACGTTG
TCATCTCCTGGAGGAACTAGATCTTACAGATACTGATTTGGACAATGAAGGATTGAAGGCCGTCTCGGGA
TGTTTCAAACTTTCTAGCCTAAAAATTGGCCTCTGCATGAACATTAATGATGAAGGTCTTGTTCATGTTG
GGAAATGTTGTCCAAAACTCCAAGTGCTTGATTTGTATAGGTGTACAGGAATAACTGATATGGGAATTTC
AGCAATAGGTCTTGGCTGCCCTGTGTTGCGGATGATTAATCTGGCATACTGCTCAGATATAACAGATGAT
TCATTAAGATCATTGTCAAAGTGCTTGAACTTGGACACACTAGAGATTCGAGGTTGTCCTCAGGTCTCAT
CTGTTGGTATCTCAGCTATTGCTGTGGGATGTCGACAACTCACCAAGCTGGATGTCAAGAAATGCTATGA
TATTAACGATGATGGAATGCTTTCACTTGGCCGCTTCTCCCAGAATTTACGCCAGATAAACTTGTCATAT
TGTTCGGTAACAGATAGGGGGCTTTTGGCACTAGCGAGCATCAGCTGTCTACAAAACATGACTATTTTAC
ATTTAAAGGGACTAACTCCAAATGGTTTGAAAAATGTTCTATGGGCATGTAATGGTTTAAGAAAAATGAA
GCTTCACTCATCATTGAAGTCCTTGATTCCTCAACATATTCTTGAATACACACAAGCGCGTGGATGTATG
TTTCAGTGGAGTAATAAGCCATACCAGGCTGAATTGGTGCCTAATGAAATTTGGAAGCAACAATCACGGG
TCCCATATTACCAATCCCCCACCCTCCCCTCCCTTTCTCTCAACCATACCAACTCCCTCTCGTCCTCTTT
ATTTATTTCCTTCTTCTGGTCTCTCCTCCTTATGGCTTCCTCCACGGGGAGTTTAGAGACCTCGGCCGAT
TCTCAGCCAGCCGCCTTCTCCTTCTCCTTCCCAACGTCCACTTCCTTCTCCGAGCTCCTCCAGGGTGCTG
GCAATGATGGCGGCGAGGGCCGGTCGATGACCGGGGCCAGCCGGGGATTCTCTGGCACCATGGCTAACAG
TGGAGGAGTCGGTCCGAAGTTTAAGTCCATAACTCCTCCTTCACTGCCCATATCTCCACCTCCTATCTCT
CCATCCTCCTACTTTGCCATTCCATCCGGTCTCAGCCCGACGGATTTCTTAGACTCTCCTGTTCTCCTCT
CCTCTAACATTCTGCAATCTCCAACCACTGGTAGTTTTTCAACGCAAACTTTAAATTGGAGGGGACCTGC
TGCTGATTATCAGCAAGGCGTCAAACAGGAAAATAAGGCCTACTCTGAATTCTCTTTCCAAACCCAAGCA
AGTAATGGGACCATGCAAACATCATCCTTCTACCCTTCTTCAATGGCCATTTCTTTGGATCAACAATCAT
TGAATTATCAACAACACAGCAACAATGCCTACGCTAAATCTGAACTCATGGCTCCCACCCGAACGAATTC
TTCTGGAATTCCAACCTCGCAAGCTAGTACCCAAGTTAACAATGGTGGCTACCAATCTAATGTGAGTCAT
TCTAGTCAAGCTGCTCAAACCTTGAGAGCGCAGCGGAGGTCAGAGGATGGCTACAATTGGAGAAAGTATG
GGCAGAAGCAGGTGAAAGGAAGCGAGAATCCTCGCAGCTACTACAAGTGCACTTTCCCGAATTGCCCGAC
AAAGAAGAAGGTGGAGAGGTCGTTAGATGGACAGATCACGGAGATCGTGTACAAGGGTGCCCACAACCAT
CCAAAGCCTCAGCCCACGAGAAGGAACTCGGCTTCCTCTCAAGCAATTCAGGCTTCGGGTGCTGCCGAAG
CAGGTCCTTTCGGGGCACAATCCGGCATACTGATTGATGCTGTTCATACACCGGAAAATTCTTCAGCATC
TTTTGGTGATGACGATGTCGATATTAGCAAATCTGGTGCCGATGAGTTCGACGAAGACGAACCAGACGCT
AAGCGATGGAGGAAAGAAGGTGAGAATGAGGGGATTTCAGCGTCGGGCAATAGGACAGTCCGGGAGCCAA
GAGTGGTGGTTCAAACCACGAGTGACATCGATATCCTCGATGATGGGTATCGGTGGAGAAAATATGGGCA
GAAGGTGGTGAAGGGTAATCCAAATCCAAGGAGCTACTACAAATGCACCACTGTGGGTTGCCCGGTGAGA
AAGCATGTGGAGAGGGCAGCCCATGATCTAAGGGCAGTGATCACGACCTACGAGGGCAAGCACAACCACG
ACGTTCCTGCAGCTCGTGGAAGCGGAGGCAGTAGGCCTTCAACAGACAACAACAACTTCACCATGGCTAT
TAAACCCTCAGCAATGGTGAATCATCCTAATCAAATTGCCGCTGCTGCTTTTTTTAGTAATCGACCAAGT
GCTTCTGCGAGCCAGGCTCCGTTTACGCTCGAGATGATGCAGGCCTCAGGAGGCAATATTGGATTCTCTG
GATTTGATAACTCAATGAATTCTTACATGAATCAGCAGCAGCAGCAGCAGCAGCAGAGACGCATGGAGGG
TGTGTTCTCTCAAACTAAGGAAGAGCCAAGGGACGACCTGTTTCTCGACTCATTCCTATACTGA
>WRKY43
CTGACAACCAGCTCTCTCGTCTCAGGCTTTTCTTCTGTCTGTCTCGTCCTTGAAGAAAGAAGGCTTTGTT
ATCATCTCTCTCTGTCGGCATCCAAAGGCTCGGCTCCCACCAGCTGCCCGCTCGCCTCTACTCTCTGTGG
TATTGGATGCTGAGCACTTGAACATCACAAAGATATGAGTAGTTGCTGCCTGGGATCTGCAAGCTTCTAG
TATCTTTTGCAGGTGTGAATGACACAAATATTTGAATCTCGACTCAACAACAATCTACTTCAAGAACAGT
TACCTGGCCTAGGAAATAAAGTTGCATCTCATATTAGCTCTGTCTGTCTGGAGAAAAACATGCTAGCAAT
TTCAGATCTGTTGAGGTCTTTTGCTTTGAGTTTTATTTCCATATTGTAGTATTGCCAAGTTGTTGTTGGG
GGAAATGCGAGATGCAGAGAAGATTGTTGTGGCTAAACCTGTGCCTTCTAGGCCTTGCTCCAATCTCAGG
TCCTTCTCGGAGCTTCTTGCTGGTGCCATGAATGCTTCTCCTGCAACTTCGTTTGCCGAGGCCACGGTGG
CCATCAGGCCAAAGACTGTGAGATTTAAACCCACAACAAATGCTGCCTTGGCTGATGTTTCATCCTCGGA
TGTCATATCTAAATCAGCAGCTTGTAGTTTACCTGATAAGGCATCAACTACAACTTCGAAAGCAGAGCAT
AATTCTACTATCTTATACAAACCTGTGGCAAAAGTTGTTTCAAGGACTACTGCTGCTCTCTTGGCAAATC
TGGGAAACTTTGACGCCAGTCATCAACTTACAACTGCAACTGTTTTGGAGCAAGAAAAAAACCAATTCCA
GTGCCTGCCTACTCTCAACTGTCATCAGGATTCATCTTCACACATGGAAATGGACCACATTTATGAGCCT
TCAAATTCTGCGCCTCCGGCCACGGAACAAGATGCAAGAATTCAACAACCGACAACTAGTGGAGATCGAC
GTTCTTATGATGGGTATAACTGGAGAAAGTATGGGCAAAAGCAAGTGAAAGGAAGTGAATACCCACGAAG
TTACTATAAATGTACACATCCAAATTGTCCTGTAAAGAAGAAGGTTGAGAGATCTTTTGATGGTCAGATA
GCTGAAATTGTCTACAAGGGTGAACACAATCATCCTAAACCTCAGCCCCCCAAGCGGCTCTCATTGGGGT
CACAAGGGCAAACTTTTGTTTCTGAAGGGCGTGGGAGGGAGAGTGGTCATCGCTTGTGGAACGGCCATCT
TGTTGAGGGGAATGCATCTGAAGAACAAGTGGATAATGACAATGAAACAAGTTTTCCGGATACTTCCTCT
TTTCTTGGGCAGACACAATTTTCTCATGATCCTCTTCTTGCAACATCATATAATAGTGTTACCAAGAATC
CTGATACTACTGGTGGACCTAGTGGGACCTCTGAGGTTGGAGATGGAACAGCTAGTTTAGACAATGACAA
GCCTAATTATAAGAGAAGGAAGACTGAGGATCAAGTTAGTGGAGCAGGTGCAGTAACAGAAGGTGTTGCA
GAGCCTCATTCTGCAACACAGACTTCCATAGAAGCTGATGTCTCAGCGGATGGCTTTCATTGGCGAAAAT
ATGGACAGAAGGTTGTGAAGGGAAATTCATATCCAAGAAGTTACTACAGATGCACCACTCCCAAATGTAA
CGCGCGTAAGTATGTTGAGAGGGCATCGGATGATTCGGGATCTTTTGTTACAACATATGAGGGAAAACAC
AATCATGAGAAGCCAACTAGAAAGACAAATCTAGCTGTTTCTCACCATGATGCAGGAGGCCTTAGCAAAT
CCAGGCATAATTAGAACACATCAAAAAAGGAAGGGAAAGCATGGATTGAAATTTATCTGGTGATCCACCC
GACAAGATGTGATGTTTCTAATCAAAATCAAGCAATCTTCAACCTGGAAAGAGATTTGATGACTAAAGAT
GGTTATTTATGTTCTTAAAGGCTCTGCGTTGTCGCGACATAGCAAAAATGGTTATCTTCATCTTTGTTTT
AGTTAATATTATTCAGTATGGCTGGTGTAGACCAATTAGAAGTTTAGTGCTGCCCAAGCTTATGATACTC
TGAATTTCTTTCATTCAGAAATAATGTGAATGTCTTCAATGGTTTGCCTTTTCCTTCCCATTTAACTTGT
ATTTTATTGCTATTAAAAAAGGCTCTGCTTTCTTACAAAGCTTGCAGTACTCTGCAGTTCTT
>WRKY44
GGTTTCCTTCTTATATCAACTCTGCCCTGCTCTCACTTCTTTCTCCTCTCAAAAACAACCATTTTTCTTC
AATTTTCATGGAGGAAGTAGATGAATCAGAAGCCAGTTGGTTTGATGGGTCAGTAGAGGAGCTCATCCAT
GAGCTCTTTGACGACGAGTCCCCTCTCTTCGTCCCACCTGAGGTCCCAGAATCTCAAGAAGCTGCTTCTC
AGAAGTCCGTAGTTAACAAGCTCATCTCATCTGTCTACTCTGGCCCTACAATTGGAGACATCCAGAGTGC
GCTGTCCATGGGATTTCAGCATGGTCGCAGTACTGGTTCTCTAGCTGTGAGTTCATTCCCAGAGAAAGGG
TCAGGTAAAATGGAGAATAAGTATACACTCAGGATCAAGAGCTGTGGGAATGGACTCACAGATGATGGCT
ATAAGTGGAGGAAGTATGGTCAGAAATCTATCAAGAACAACCCAAACCCAAGGAGTTACTACAGGTGCAC
CAACCCTCGCTGTAATGCTAAGAAGCAAGTAGAGAGATCCACAGAAGATCCAGAGATGCTGATCATCACC
TATGAAGGCCTCCACCTCCACTATGCCTACTCCCATTTTTTCTTGCCTCGACGACAAGGCCAGAACTCTG
CGACGAGTCTTCATGTGCCGAAGAAACCCAAGGTCCAGCAGGCGGAAGATCTTGATCAAAACCCGGATGC
GAGATCCACAAAGCCGGAAGCACCAACCACGACGCAGCAGCAGCAGCAGCAGGAGCTTGTGATCATTGGT
GAGAAGAGCCCTCAAGGAACGCTCCTTGGCCCGGTTCTCAGAGAAGAAAGGATGCCAACCGAAGACAATG
CGCAGTGCCCACAAGGGCTGCTGGAGGATATCGTACCCTTGCTTGTTAGGAAGCCCTGCAACTCTACCTC
CTCTCAGGCGTCTTCTCCTGATCACTACTCGCCATCCCATTCTTGGTCTCTCAACTCAGCTCATCTTGAC
GTGGGTATACTTTCGAACATGATTCCGGTGACACATCCGTAGAAGGATTACTGTTGTATGGCTTCATACT
TAATTCCTTTGGATACTGCAAGTGTATCTTGGAAAATGTGGGGCCTGGTTGTCCTCTTACACCATGTGTA
ACACCAACGTGAAAGAAAATTAGGGTGGTGAAGTAATGCACACTGAA
>WRKY45
AGGTTTGAGTATTTATGTTGATAAAAGATGGAAATTTTCTTCTCCGTGCGGTCACACCCCCTTCACACCT
TCCAATCCCTCGGCAGCGATGGGAAGACCGACACCAATCTAAGTTTGCCCCGTCCCAAATCCAAGATGCT
GTCGCTGCTGAGACTTTGGGGTATTTAGGGTGTTTCGGGACTTGGTGTTGAGATGGAGCAGGTGGAGGAA
GCTAACCGAGCTGCTGTGGAGAGCTGCCACGGTCTCCTGAGCCTGCTTTCCCAGTCCCAGGATCAAGTCC
AGTATAGGAATCTGGTGGCAGAGACAGGGGAGGCTGTTTCTAGGTTCAAGAGAGTGGCCTCAATGCTCAG
TGATGGTGTGGGTCACGCAAGGGTGAGGATTGTGAAGGGAGTCCAATCCCCCTTCCACCACAAGGTTTTC
CTGGACCATCCATTGGTATTATCTGAGATAGACCCTTCTCCAAAGCCTCTCCAGCTCCTGCCAAAAAGTC
TATTAGATACCTCAGCACCAGAGTTGGGTTCCAGTGCTAAAAATTCACAGCAGCTCACCCAAAAGATCTT
ATTTGAGAACCCAGGGCTGGATTTGAATTCCTCTTCTTCTAGGAGCACTCTCCAGCTTGCACCACAGGGT
CCTCCAACAGCAGCCCATTTTCAGTTCCTCCAACAGCAGCAGAACAACCAAAGGTTTCAGCTCCAGCAGC
AGATTAAGTTCCAGGCTGACATGTTCAGGAGGAGCAATGGTGGCATAAACCTCAAGTTTGATAGCTCGAG
CTGCACGCCGACCGCATCGTCTGCGAGGTCCTTCTTGTCGTCGCTGAGCATGGATGGGAGTGTGGCCAGC
TTGGATGGAAAGGCATTCCATCTGATTGGTGGACCAGCAGCATCTGATCCAGTGAGCACACATCTGCCTC
CAAAGAGGAGGTGCTCGGGCAGAGGGGAGGATGGGAATGGAAAATGTGCGACGGCCGGCAGATGCCACTG
CTCGAAGAGGAGGAAGCTGAGAGTCAAGAGATCCATCAAGGTGCCTGCTATCAGTAACAAACTTGCTGAC
ATCCCGCCCGATGAATATTCATGGAGGAAATATGGACAGAAACCAATCAAGGGTTCTCCTCATCCTAGTT
AATTTAATGCAGGGGATACTACAAATGCAGCAGCATGAGGGGCTGCCCTGCAAGGAAGCACGTCGAGAGG
TGCCTGGAAG
>WRKY46
GGAGATGGAGGCGCCGGGGTGGCGGACGTAAGCCCTGGCACGATGACCCTGGTGTCGAGCTTCTTCGCGG
ACGATCCGGACTCGGAGAACCGGTCCTTCTCCCAGCTCCTCGCTGGTGCTATTGACTCTCCCGTGGTGGC
GCCGCCCAGCACGCCGGCGGAGAGGGGTTCAGGTGGAGGAGGAGAAGGGAGGGGTTCGAGACAGAGACAG
AGACAGAATTGGCCCATGTTCCGTTCGCCATTGGTCGCGGTGCCACCCAGGCTCTGCCAGTCCAGCTTTG
AATCCCCTGCTGGCCTCTTCTTATCTAAAACGGGATACTTCGGGATACGTCATCAACAGGCCCTGGCACA
GGTCACAGGTCAGGCTGCAGACTCTCATTCTTACATGCATGATCAAGCAGAATATCCATCTGTCTCAGCT
GCGATGTCAACCTCCTTGACACAGCCAGCTGGTTCTTTGATTCATACATTATCACTCCAACAGATGCCAC
CTTTATCATTAGCTACAAATAATACTACTGTCAAATCTGCAGATGGTTCCCATTCTGATCATAAACCTCA
ACATACATCTCTCAACGTTGACAAACCTGCCGATGATGGCTATAACTGGCGGAAATACGGGCAGAAGCAG
GTGAAAGGTGGTGAATATCCTAGAAGCTACTACAAATGTACATATCCAAACTGCCCAGTCAAGAAAAGGG
TTGAACAATCTCTTGATGGCCAAGTAACACACATAATTTATAAGGGCCAGCATAATCATCCACTGCCTCC
ACAAGATAGGCATGGCAAGGAATGTGTAAGTGGATGCGATGAATTCCCCGGGAGCTTCCATTTTCCCGCT
AATTCTCGAACTGGTACTGCAAATTTCAGCAGAGGTCGAGATTGCAGCCATGGGACATCTGAGCGATTGT
CAGATGCCAGTGAGGGTGAAGTTGGTGATGGTGAACCAGGGACAGATGAAGGGGGTGACAGCACACAAGA
TCTGAAAAGAAGGATGATGGAATCAACTTCACACAGGATGGTAACAGAACCTAGGATTATTGTGCAAACA
ACAAGTGAAGTTGATCTTTTGGATGATGGTTATAGGTGGCGCAAATATGGACAGAAAGTGGTCAAAGGAA
ATCCACACCCAAGGAGCTATTACAGGTGCACCAATGTGGGATGCATCGTGCGGAAGCACATTGAAAGGTC
TTCAACAGATCCTAAAGCTGTTATAACAACGTATGAGGGGAAACATAACCATGATGTGCCAGCAGCTAGA
AACAGCAGCCATGCCACAACAAATGCTGGCGCTTCTACCAGCAGTATGCACCCAAAAGCACACAATACCA
CTTCTAACAGCCAACGTTTCCTTCGGAGAATAGAATTTAGAAATAATGTCCAACGGCCAATTGCACTTCA
TCCACTCAGAAAGGAGCATAATATTGCTTAGACTTTTGGTGCCTGGATGATCGTTATTGGTGATCTATGG
GCTGAATTTCATACCAAGTTCTCCTGCACAACTGTTGGTGGATTCCAGAGTGAATGTTGTGCAGACACTT
TCTGCAATCATAACAGACTACAGGAGGCCTTATATTCAACATCAAAATAACGTCAGAGTGAGAAAACTGA
TAAAATTTTAGCAGAATGCTGAAGATCAAAGTGATACAGCTCGTGGGTTCTGCATCTAATGATAAATGAC
ATGTGGATGAAGATTTTGTATACATTTTTTTTCTTTTTCCTGCTTATGAATGTGCAAGTGAGCATGGAAT
CTATAGAATTTTCCTCCATAGCTGCTAACTGAACTGAATA
>WRKY47
GCGAGAGCTAAATACTTAAGTAGACGAAAGACTGATAGGAAGAGAAATCGAAACCCTTACCTCTTTCTCT
CTCCACCGATCCTCTCCAGCTCCCTCCTTCCTCGTAAAATCCAGAAGCTTCCTCGCCGAAGAATCCAGAA
TTCGGATCGGAATCTCTTCCCTCCCATAGATGGAGGACAAGAACCGGCCGCCGCCGGAATCCGACGCCCG
CGGCGGCGGCGGTGGCACCGGCCGCTGGCGATACCTCGGCGACGGCGGTGCCGGGATCTCCTCCCTCGAC
GATCTCTGCGCCGGCGAGGAGGAGGAGGAGGAGGAGGCCAGCATCCTGAGGGCGTTCGGGTGGAGCATCC
CGATGGAGTCCAGCCCGATCGGGGAGGAGGACGGCGGATTCCCAGGGTTCGGCCTGGACGATGCACCGGG
ACCGTCGGCGACGGTGGCGGCTCCACCGGAGGCCCGATCCGACGCACCGGCGGCGGATCTCCCAGCGAGA
TCCGGCGACGCCGCGTCCTCCAGCTCCAGCGAGGAGCCCCCGCCGGAGCCCGACGAGAAGCCGGCCGAGA
CAGCGAGCAAAAGTACTAAGAAGGGACAGAAGCGAAGCCATCAACCCAGATTCGCATTCATGACTAAGAG
CGAGATTGATCATCTGGAAGATGGCTACCGATGGAGAAAGTATGGGCAGAAGGCAGTCAAAAACAGTCCA
TTTCCAAGGAGCTACTACCGCTGCACAAACAGCAAATGCATGGTGAAGAAACGAGTGGAGCGATCCTCCG
AAGATCCCACCATTGTGATCACCACGTATGAAGGCCAGCACTGCCACCACACGGTATCCTTCCCTCGTGG
CCATGTCTACGTTCACAATGTAGCTGCCTCTGCTGAACGGCCAGCATTACCATCTCCACACCTCTATCTA
CCAGCAATGCAGTTCCATCAGAACCCTGCAGCGGCTGGAGGCCAGCAGTTGCTACAAACCCTCCATGGAG
AGCATCAAACATCCTTGCCGGCAAGAACTTCTTCGCCACTTCCCGCCGATGAGGGACTGTTGGGTGACAT
GGTGCCTCCTTGGATGAGAAACAGATGAGGATGATAACTGGGTCCTTACAAAATAATCTAAGCATAACGA
GATCATCGATGTCCCTGAAGGCCTATACATGCATGGAGCTTCTACTTTTTTATGTTAATCTGGTACTGCC
GCACCATCACATGCAGAGAGGATAGACAGGATGGCCATCCACATATAATGCCCCTGTTAGCTACAGCTTG
TGTAGGCATTGATCTATTTAAGTTTTAGACCTCTAAACTTGGCAGCTTTTGATGCCACATTATTCTTGAT
GCCTTTGGTTTTGTTTTGTGATCTTTTAGATATACAGCATCTGTTCACATTGTGTACTGATCATTTGGAG
TAGTAGTTAATTTATTCAAAACTCCTCCACTTGCTAGAACTCTATATTCATGTGGAAACTAAGCAGTCTC
ATAGCCTTTCATGTG
>WRKY48
ATGGGAACGGGTGGTGGGGGGTTGAGCTTGGGGATTTCTAGTGACTCGGCTGGGTTCAAGACTGGTGGTG
TGATGGACTCGTTCCTCGGTGGAGGTTTGAAGCGGAAAAGTGGATCAGTGGAGTCCGAGCATCACTTTCC
GACGAGTCTCCGCTGCCACGATGAGCCGGCCGACGGTGAGGAGAAGCGGAGGGTGGTGGGTGAGGTGGAT
TTCTTCTCGGATGAGATCAGGAGAGAACGGGCGCGACCGGACTCGGATTCCAACGCGCCTGACATTAGTA
TCAAGAAAGAGGATCTCACCATTAACATGGGTTTGCACCTTCTTACAACCAACACTGGAACCGATCAATC
AACGATGGACGACGGGTTGTCAGTCAACGAGGATAAAGAGAGCAAGAGTGATTTGGCAGCAGTGCAAGCC
GAGCTTGGGCGCATAAATCAAGAGAACCAGAGGCTAAAGAGCATGTTAAGCCATGCGACCAACAACTTCA
ACTCCCTTCACATGCATTTCATCGCACTGATGCAGGAGAGGAACCAAAGAAATGGAAGCCTACAAGGGCA
CGAGGTCATTGATCATGAGAAAACGGGCGATAAACGAAGCAAACATGAAGATCCTACTGCGCCAAGACAG
TTTCTGGATCTTGGGCTGGCTTCGTTGGCTGGTGAGGGCTCCCACCCTACAACGGAAGGTGGAAGCCAGG
ATCGGTCCATATCCCCGCCTAACAATGCGGAAGTGCTGTCAATGGATTACAGCCTAAAGGAGAATTATAA
CAGCAAAGAAGCAGTCCCAATCGATCGCGAGAGATCGGATGGCAGGGATGTTAGGGCTACGTTTAGAGAG
GAAAGTCCTGGTAAAGCGTCTCAAAGTTGGATCCCAAACAAAGCAGCAAAATTATCCCCTTCAAAGACTT
CCGACCAAGAAGCCCAGGAAGCCACCATGAGGAAGGCTCGTGTGTCAGTCCGAGCACGGTCCGAAGCACC
CATGATCACAGATGGATGCCAATGGAGGAAGTATGGGCAGAAGATGGCGAAGGGAAATCCTTGTCCCCGG
GCTTACTACCGGTGCACCATGGCTGCCGGCTGCCCGGTCCGCAAACAAGTCCAAAGGTGTGCGGAGGATC
GATCGGTCTTGATAACAACCTATGAAGGGAATCACAACCACCCACTCCCCCCCGCGGCCAAGGAGATGGC
ATCGACCACTTCAGCGGCGGCAAACACGCTCTTATGTGGATCCATGTCGAGCACCGATGGGCTAATGAAC
TCTAATTTCCTTGCAAGCTCGTCCAGCATGGCCGCCATATCAGCATCAGCTCCGTTCCCCACCGTGACAT
TAGACCTCACACACGTTTCCAGTGTTGCGTTCCGAAGGCCATCAACCCAGTTCCAGGTTCCATTTCCAAA
CGGTGCTGCTGCCCCTGGTCTTGGCTCGACACCAACGACTTCTTTGCCACTGGAATTTGGGCAGACGCTC
TTCAACCAATCAAAATTCTCAGGGTTTCAGATGGATAGGCCGCGAGTTTCACAGCCAAAGGTAGATTCCG
TGCGGCCGTCATCTCTGGCTGACACGGTGAGCGCTGCCACGGCAGCCATGGCGGCAGACCCAAACTTCAC
CGCGGTGGTTGCAGCTGCCATCACCTCCATCATCGGCGGTGGTCGCGGCGGTAGCGGGGCTGCCCAAACA
GGCAACAGCAATAATAACAAGGGGAGTGAAAACGGGATAGGAAATTAACTAGTGC
>WRKY49
CTTGCACCCAAGTTCTCTCTTGTGCAAACCCCCCCCCCCGCCCCTTCTCCCTTTCTGTACTACTACCTCT
CTTTCTTTCCCACGTCTCTCTCTATGTCTCGGGAGAATAGAGAGCTCTATCACCATGACCACCACTTTCT
CCGAGACCGTAACGATCTCCCGTTCCATGACGATCTCTCGCCATTCTTCTCCCAGAGGCCCGGCACCGGT
GCATCGCAGGAGTTACAAGGCTTCTTCCATCTGCAAGCAGCATCGCCATACATGAACATCACCGAGTACC
TGCATGGCTCGTCGGATTATGGTTTGCTTAGCAAGGGTTTTAATACGTCGTGCTCATCGCCTGAGATGTT
CGGTCCCCGGGATGGGGGGTTGGTGAAGCGAGAATTGGTGGTGGATACTAGTATTGGTACTAATTTGAAT
GTTTCTACTGGGGGTGGTGATGGGGGAACGACGCCGCTTACTCCCAACTCTTCGGTCTCTTCGTCGTCCA
GTGAGGCCGCAGGTGAAGAGGATTCCGGACGGTGTAAGAAGGATCAGCTGAAGGTGGAGGAGGAGGAGAA
GCAGCAGCTTAAAGGGAGCGAGGAAGGGGGTGACAAGTCTAAGAAAGTGAGCAAACCAAGGAAGAAGGCC
GAGAAGAGACAAAGGCAGCCCCGCTTTGCTTTCATGACAAAAAGTGAAGTAGATCATCTTGAAGATGGAT
ATCGGTGGAGAAAGTATGGCCAGAAGGCAGTGAAGAATAGCCCTTATCCAAGGAGCTATTATCGGTGCAC
GACACAGAAGTGCTCAGTGAAGAAGAGGGTGGAGAGATCATATCAAGATCCAACAATCGTGATCACAACA
TATGAAGGTCAGCATACACATCAAAGCCCTGCAACCATTCGAGGGAGCACACACATCTTAGCGCCCCCAC
CGACGATGCCGATGAGCTTCCGCCAAGACTTTCTCATGCACCAAATGCCTCAACTGAGCGCTAGTAGCCA
GCAAGGGGAAGCAAACCCTAGCATGTATCTGCCAACCTTACCTCCTCTTCAGCAGCCGCAGTTCCCTGAC
TACGGTCTCCTGCAAGACATTGTTCCGTCCTTCATCCACAACAAGCAGCCGTGATTATACTTCATCCCCC
CTTCTGCTTGTCACTCTATTTCTAGGCCTCTACGCTTGTTGTACATGTACCTAATTCTAAGAGTATGGAC
TTACCTAGTATGGTATACATATGGAGCAATGAATTTATCTATCTGACTGATTCAAGTGGA
>WRKY50
GACAATGAGAACTGCCCCATCTGTCGCCATATAGCCCCCTCACAAAGCCGGCCTTCTGCAACCCTATTCC
GCTATTCCTCCTCCCTCCTTCCTGTAGTCTTTCCTTCTTTTGGTTGGCACACTTTTTGGCCTCTTTTTCA
TGTACGGAGGGATCAAGGGATAGCGATTAATTCCGGTCTCGTGGGAACAACGATCATGGACGGCCGGTGC
AGCACCGAGCCACGTAATTCCGAGCCCGAGGAGGTTGGAATAGCGCCCGAGAATAACTCCCCGAGCCCGC
CCGGCGACACGAAAGCGGTCCAACCCCTCCCTTCCTCCCAAAAGAGAAGCCGGCGGTCGGTCCAGAAGCG
AGTGGTGTCTGTGCCCATCTCCGGCGACGGAGGATCGCGGCCCAAAGGCGGCGCCGGCGGCGAGGGAGCT
CCGCCGACGGACTCCTGGGCTTGGAGGAAGTACGGCCAGAAGCCGATCAAGGGCTCCCCTTACCCGAGAG
GGTACTACAGGTGTAGCAGCTCCAAGGGTTGCCCGGCGAGGAAGCAGGTGGAAAGGAGCCGGGTGGACCC
CACCATGCTCGTCGTCACCTACTCCTTCGACCACAACCACCCCTGGCCCCTCCCCAAGAACCACCACCAA
CACCCCAAGCCTCCTCCGCCGGCAGCAGCGCCGCCTGTCGATGACCCCTCGCCGATCCACTCGAGCCCGC
CGGAATCGGCCGATCTGGACCAAAACTTCTCCGATCTTATCGGAGGAGAGCCGTCCCTCATGATCCACGA
CGAATTCAGGTGGTTCTCCGACGTAGGATCCCCATCCTCCGCCTCGCCCCCGGCGGCCGCGGAGAATCTG
CTTTACGGCTCGATCTTCGCCGGCGGGGCGTTGGGGCTCCCGGATGATTGCGGCGGCGAAGAGATAGGGG
ATGGAGAGGAGGACGGGATGTTCGCCGGGCTCGGGGAGCTGCCGGAGTGCGCGGTGGTGTTCCGGCGAGA
GGAAGCGCGGCTGGCGCCGGCCTCGTGGTGCGGGAGTACCGGATGAGGCGGCGGCGATAAGGTGGGGGGA
GATTTGATGACGGCGTGGCGTGCGCCGTACGATTGTGGTCTTTTTTTTTTTCCTCGATATTTTCACGTAA
TATAGTTTCTTTTCTCTGATTTCAATTTTTCTTTTTCTTTTTTTGGGAATGGGAGCTTTAATCTAACAGG
TTTAGTCGTTTATTTAATTTCTGTTTACATGCATGGGGGATGCATCGGCCGCCGGGCCATCGGCTTCTCT
TGCGCGTGCTGCCATGGATGGGCCGATAGCTTTCAATAAGCTTGACTATTTCTGTCACGTGTCTCGACTT
TTTCCGCGCATAAGCCAAAAGCATTTTCCCACACGTACGCTATCGCCCGCTTGAATTCTTAGCTCGCTTC
GGGAGGTAATGAGCGTTATTTCAATCAGAAAAATGCTGTGTTCTAAGAGAGATTTCAAATTATTTTTCAG
GAAAGCATAATTCAAATATCTCATTATCATACCTACCCATAA
>WRKY51
CTTCCCATCCTTCTCTCCCCTTCCCTTCGCTCCAGGCCTGCAGTCAAGTTCCAAGCTTCCCTCTCTAATG
CCCAAATAAAGCTGCATTGAAGCCCCAAGGAGTCGTTCAGCAATCCAAATCCATGGACGTCGACAACTGG
GATCTACAGGCAGTAGTTAGGGGATGCTGCTTGACAAGACCATCAACAGATCCTTTCTCTTCCTTCCCTC
CTCTACTCCTAAAGGAGGAACAGGTTGATGGAGAAAAGGACATTCTTTTTGGCTTTCCTGATATCATGGA
CACAGAAAAATCTTTCCATGAGCTGGAGGAGCTCTGCAAGCCCTTCTTCCTCAAACCCCAACAGCAACCA
TTAGAGCAGCAACAGCAGCAGCAATCCCTGCCCTCACCCCAGCAGGGTAACCCTTCCCAACAACAGCGGA
GGCTGCCTCAACGACCAGTAACTAACAGTAACCCTCGTTCCAAAAGAAGGAAGAACCAGCAGAAGAGGGC
GGTTTGCCATGTCCCCGCTGATGGCCTCCCTTCTGACATGTGGGCTTGGCGTAAATACGGTCAGAAACCC
ATCAAGGGCTCCCCTTATCCCCGGGGGTATTACAGGTGCAGCAGCTCGAAAGGGTGCTTGGCGAGGAAGC
AGGTGGAGAGGAGCCGGACTGACCCGGCGATGCTCGTCGTTACCTACACAGCCGAGCACAACCACCCACT
CCCCACCCACCGCAACTCCCTCGCCGGCAGCACCCGCCAGAAGCAGCCCCCTCCCCCGTCGCCCACCGCC
ACCTCCCCCTCCGCCTCCGGCAGCGACCGGATGCCGCCCTCCATCCCCCAGTCGTCGTCGGTGAAGGACA
AGCTCCTCCGGCAGCGGAAGGGCATGGAGGAGGAGGAGGAGGACGAGGAAGGGGAGGAGATGCTGATGGT
GGAAGACATGGAGATGGCGGGGGAGGAAGACGTGGTCTTCTTGGGGCTGGAGAGGCTGGTGGAGGGCACG
GACGTCGGCGCCGCCAACTCGCCGGCCCTCTCGGGCTTCTACGCCGACGAAGGTGGCCTCGCGGAGCATT
TCTTCGCTTCCACATGGCTGGCCACCAACAACGCAGCGGCTGCAGCGGGTGGGAGTTGACGTATGCTTAG
AGAAAGGTACAACTGAAACTAGAGCATCCGAGCCGTCCATTTATGTCTGGTCTATTTAATTGCCGGTCCC
TCCATTCGCCAGACTATGATTTGTCGCCTTAAGATTTTAACACCCATCTCATGTACCCAAAAAAACGCCC
GCCTCTCCACACTTCTTTGTGTACATTTGGTCTTACAGTCTTCGCTACTTTGTGTTATTCCTGTATCTTT
TGCACAAGTTGGGCCAATTTTGTATGCTGCTATTTTGCTATATTAAAGCAGAGTTGGTGCTT
>WRKY52
GACCTTCCCTTCCTCTTCTCTTGCCCTCTAACTGAAGCTAGAAGGGTAGAAACAGGGCAAGGTTTGAAGT
GCCACGCCAGGCCATAATGGAGCATAGAGCAGGGGGCGGCGGAAGCCTGCTAGTTTCTGAGCTAATTCAA
GTTCAGGAGCTAGTGAGGCAACTGGAAGCGCATCTCGATCAGCCTTCCCCGATCGAATTCTGCAAATCTT
TAGCACGACAGATACTGCCTTCTATTGAGAGGTCCATTTCCATAGCCAAAATGAGTGATTCAGAGGGCCA
GCAGCGGCTTGCTGGCACTGAATCCCCACGCTCTGCCACCGAGAGCCCGTGCAGCGAGAACTCCAATCAA
GCCTTCAAGGATTGTGACCGCAAAGAGATGTCCAAGAAGAGGAAGACACTGCCAAGGCGGACTAGCCAGG
TAACGGTGTGCCCAGGGGCAGGAGTCGAAGGGCCTTTAGATGATGGCTATAGTTGGAGGAAATATGGGCA
GAAAGATATACTTGGAGCCAAATATCCAAGAGGCTACTATCGGTGCACGCACCGCAACACTCAGGGCTGC
CTGGCAACAAAACAAGTGCAGCGATCTGATGAGAACCCCTTGGTCTTTGATGTCACCTACCATGGGACTC
ACACATGCCTCCAGAGGTCCCCATCCGTCCCAAAAGCAGTAGTGTCCCCGTATCAAGAGCCGAAACAAAA
CAACCCTTATTTCCAGGAGCATGCTCTGCAGCAGCAGCAGCAGGGCGACAACAACCTGCTTCAAACATTC
CAAAGAGGCCTCAAAGTTGAAACACAAGGCTTGGACTCGGATACTCGGGACCTGAGTTCTTTATCCTTCT
CCTTCCCCCCTACACCGGTCGGCGGCATAAAGGCCGAGAACCATATCTTTTCCTCGCCTTCGAAACTGGA
TAATGGTTTCATGGGCAGCTTCTCTCCTTCATTCGTCTCGCCGGCAACATCAGAGTCCAACTACTTCTCC
ATGTCCCCTTGCTGCATGGGTAACTATGGAGGGGGGTTCAATCTTCCAACAGCCGAGTCCGAGCTCACAG
AAATAATATCAGCTGCCACCTCGGCTACCGATTCTCCTTTGATGGGCATGGATTTCTTGCTTGAACCAAT
GGAGTTCGACCCAAAATTTCAATTTGATGCTTCCAGCTTCTACTCATAAAGCTCAGAGTCAGAATCCAAT
TGACTGTAAGATGGGTGCTTGGCCTAAAATCCTGGCCAGCAAAGGAGCAAGTGGCAGAAGTAGTTCTGAT
TCTATTAAGGCCGCCTTCATCATAGGCTGAGTGATTTTGTTTGATAGCTAATGTAGGTAGAAATAGAAGG
GGCCAATTCTGTTCTGTTTCCGTTTTTGGATTGTCTAGTTTGTAACTGTTATTGTTTTCATCAAGAAAAG
ACTAATTTGTCTCATTGTATCATCAGTTAGCATGAACTGTTCTCAAACTGCTAA
>WRKY53
AATTATAAATTATTTATTGATTTTTGTGTATATATCTGACCATGTATATATATAGGAAGCCATGCGTTAC
GAGATCATGGCGGCGGTGGGAGCTCCATTGCATGGCCCAGCCAATATTATGGCCTCCTTCCCATCCCAAC
CTGGCCAAGGGGGCGGCTCCTCTGATGATCTCGAATCCGACCAGCCGGCGGCATTCGATCTCTCCGACTA
CATCTTGCTGGATGAAGCTTCGTTCGGGCAACCAGCTGAAAGCGGAGCTCCTCCAATGGTAGACGTTGGC
CAGACCAGTGAAAGCAACTTAGCTGCTAGTGGTAGTAGTCGTACTAGCAGGGGTGGAGTAGAAAGACCGA
GGACGGCCGAAGGGTCCAGGATCGCATTCAGGACGAAGTCGGAGGTGGAAATCCTGGACGACGGATTCAA
GTGGAGGAAGTACGGAAAGAAGTCTGTGAAGAATAGCCCCAATCCAAGGAACTACTATCGTTGCTCAACC
GAGGGTTGCTCAGTGAAGAAGAGGGTAGAAAGAGACAAGGAAGACCCAAGCTATGTGATAACCACCTACG
AGGGGGCCCATAACCACATGAGCCCCGGTGTTGTTTACTACACGACCCAAGACAGCACCTCTGGTCGGTT
TTATGTGGCCGGCTGCGAACTGCCTCCAGGTTCATCATGAAACCTGACTGCAATCGCTCCACATCCCCGA
GTGCTCCATCTGGACACAAATAGCCACTGGTGAAGTACAAATTAACTTCGATCTTTCTGGAGTTTGCTTG
AAAAGAAATGGTTACTCCTTTTTTTCGGCACTTGGCTATGTTTCCGTGTGCATCAGCTTCTAGTATTGTG
CATATAATCTTCGCTTTTTGTGAATGTTTAGCCTCCTTGTCTTGGCGAATGAATCCTTTTCTTGCGTCGA
TTTA
>WRKY54
GGGTGGAAAAAAGGGAGATGTTTCCTTCCAAAGTCAGTGCTGTCCTCAACCAAGGGTTGGTGGAGGATCA
CATGAGCTTTGCTCAGATCTCACTTCTCTCTAATCCAAGCTTTCCTCCACATGGGATTCAGCAAGCTACT
GGAGGCCCAGACATGGGTAGAGGATTGTCCTCTCACTTAAGGGAAGGCCTTCCTTCCATGCTACCCGGAT
ATAGGGCTGCTCCCTCTGATGATGATGGTTTAGGTCAATTTGGAGCTTCTTCAGAGCAAAGATCAAGGAA
TAATTTATGGTCATGGAGTGAACAGGAGGGGGATCTAGGTAACAAGAGATCATCAGCCCGAGAGGATTAT
CACAACAAGAAAAATTCTAACGGTAGTAGTAATAATAACATCCATAGACTATCAGTTGGTAATATAACAA
TGAAGAAGGTGAAGACGAGGAAGAACGTGAGGGAGCCAAGATTTTGCTTCAAAACCTTGAGCGAAGTGGA
TGTGTTGGATGATGGCTACAAGTGGCGTAAGTACGGCCAGAAGGTTGTAAAGAACACTCAACACCCGAGG
AGCTACTATCGATGCACAGGTGACAACTGTCGAGTGAAGAAGAAGGTTGAGAGATTGGCAGAGGATCCAC
GGATGGTCATCACAACTTATGAGGGTAGACACACACATTCTCCTTCACATGACGAGGATGACTCGCGGGC
TTCAGATCATATCAACTTCTGGTAGTCTCTTTAGATTGCAATGCGGCCTTCGTGAGTTCCCTTTCGGTCT
TATGGGATTGTTAGGTGTAATGATGACTTCATTCAAATGATAACTATTACATGTGCTTGTTTTGTGGATA
TATGTGAAGTACTTCCCCAGTTATACTTAATTTCTAA
>WRKY55
ATGGAGGTGGCGCTAAAAAGGGTTGAAGAGGAGAGAAGACCAGGGAGTGTTGGCGATGATGAAGAGGGTG
GAGAGACTCGAAAAACCAAAACGTTGGGCTTGCCCATCTGCTTCATTGTCTTTGGAAGTGAAACAGCAAT
TAAGGACCAAGAAATTCAGAAGTCAGCTTCCCCCAACGCAAAAGATTCAAGTATCAACAAACAGGCTTCT
GCTGCAACCCCAAGCGAAAGATCATCCATGGATACATCTTCAAGACCATCTTGTTTAAACCTGGGACACT
CCGTTACAATGAGTAAGGAGGACCAGCTTAAATCCACTAAAGCAGAAATGGGCGAGGTGAGAGAAGAGAA
TGAAAAATTGAAGATGATATTAGCCCGCATCGTTAAGGATTACCAGTCTCTCCAAATGCAATTCTTTGAG
ATTGTTCAACAAGAGCAAGAAAAGAAACCCATCGGGACCCCACCAGTTCCGATTGAAGTAGAAGAACCTG
AGCTTGTTTCACTCAGCCTTGGAACAAGTTCAAGTGGACACAAGAAGGAAGAGAAGGCAAAAACAAATAA
AAGCAAAGAGAACGAACAGATTGAAGAAGGCCTGAGTCTTGGACTGGACTGCAAATTTGAGGGTTCTATT
ACTGGTACCAAAGAACCTGGCTCAAACCTGAGCCCTGACAATAGCTTTGAGGAGCCAAAGGAAGAAGAGC
CCGGGGAGCCATGGCCGCCTAGCAAGATATTGAAGCATTTTAGAAATGGTGACGAAGAAGTTTCCCAACA
GCCCCAGGTCAAAAAAGCTCGTGTTTCTGTGAGAGCACGATGTGATGCACCAACGATGAATGATGGATGC
CAGTGGAGGAAGTACGGGCAGAAGATTGCGAAGGGAAATCCATGCCCACGGGCATACTATCGTTGCACCG
TTGCACCAGCATGCCCAGTGAGGAAGCAGGTGCAAAGGTGTGCACAAGATAAGTCCATATTGATCACGAC
CTATGAGGGGACCCATAACCACCCACTTCCAATGTCGGCCACGGCCATGGCCTCCACCACCTCCGCTGCC
GCTTGCATGCTGCTGTCTGGCTCGTCTGCTTCCCGACCAACCATTGGATCTCTCGCCGCCACCTCCACCG
TCATGACCACCTCCAACGCCAACCTCCATGGCCCAAACTTCAGCTTCCCATCAGGCCACTCGAGACCAGG
ACAGTTCTACCTTCCAAACCCTTCGATCTCCTCCAACCCTTCCTACCCCACCATCACTCTAGACCTCACT
GCACCCCCATCATCCACCTCCCAACCTTCCCAACTCAATAGGTTCTCTTCAAACTTTGCCACCACCCCAA
GGTACTCCTCGACAGGCTTCAGCTTCTCTTGCTTGGAGTCTAACGCCATCCCAACTTCTTGGAGCAGCAG
TTACCTTAGCTATGAAAGTCAGCCATATAATAAGAGCTCCATTTCCTCTCTGAGCCTTGGAAGACAACCT
CAGGAACCTTTGTACCAGTCCTATTTGAACAAGTCCACCAACCCAAGTGCTCCCACCCCAAGCCAGAATT
CACTGACGGATACGATTGCTAAGGCTATCACATCAGACCCGAACTTCCAGTCCGTGGTAGCAGCTGCCAT
CACGTCATGTGTTGGAGCCCAAGGAGCCCAAGCCGGGGGAAAGAGTACTCAGGGCCATGGTCTAAAATGG
GGAGAACAACTCAGTTCAGTTCCCCCTTATTCAAGTACAGCAACCGGGAATGGCGGTGCGTCGAACTACT
TGACTCGGTCGATGGCTTCGACTTCAAGCCCACAACAAGGGAACTTGATGTTCCCCCAGCCTTCTTTGGG
CCTTTCCACCTCTAAGAGCGCCTCTGCCTCTCCAGTGGATAATAGGGAAAAAACCAACTGAAGGCCTTTT
TTTGGATTTAGGCTTA
>WRKY56
GAGTAGGGTCCCATCAAGAAGGATGATGCTGGAGGCCGCATCAAGGGACACCATCGAAGAACCTTCGCAT
CACCTTGAGGGAAGGATCCTTCCCTTTGCATACATAAATAGCTATTGGCTCCACCGGCCAAACAATATGT
GATTGAAACGCTCATGGCGGCTCCTTTGGGCTTCACTGAGATGTCCTACCCTTCTTTCTTCCTTGAAGAT
AGCCCTGCTGGAGTTCCTGGCTGTTACTTCTTTCCTGTCGAGGTCTCCGATGAGTCGATGCTCGGAGTTT
GCAACGGTGTAGCCACCGATGAAGCCCTGTTCGAGGACTCATTGCTCGCCGGTGATCTCAATACGCTGGT
TAGTAGTGATTGCAGCCTAAATGCGCCAACAACTGGACTGGTGATGAATTGCGGGAATGATATGAAGAGA
ATGAAAGTGGATGCGGGATGTAGGATTGGATTTAGAACAAAGTCTGATGTCGATATCTTAGATGATGGCT
TCAAGTGGAGGAAGTATGGGAAGAAGTCCGTGAAGAACAGCCCAAATCCAAGAAACTACTACCGGTGCTC
CCATGAGGGCTGTGCAGTGAAGAAGAGAGTGGAAAGAGACCCACAAGACTCCAGCTATGTGATCACAACG
TACGAAGGGGTGCACAACCATGCGAGCCCGAGCACTGTTCGTTACGAAGAATTTGGCCTTCATCAGGCCA
AAACCTCGGCGTGGGAATCATATGCCCAGCTTCCCTTGGTGGTTCCAAACGTGTATAGGATGCAGGCTGC
TCACTCTTCTTACTGATTCGAAGTAGTTTCCTTCATGCTTTGTTGAGCCCAAGCAATTGTAATGCAGAGA
GATGGTTAAATTCTTGGCAGACCTGCCCTCTGTGCGCCTGTTTCGGCGGGTGAGTGCACTTCCACACGAG
TGCGAGTGCGCGCGTTTGTGAAGCAAGCGATGGGCGATTGTATTGTCTCTTATTGGGATCCATGCTTAAA
ATTTCTTACTCATGGATTCTTATGTTTTTTTCTTATCTTTTCGCTAGAGGCTTAGTGGCCTTTTCCATTC
ACCATGATAAAAAGAAATTGAAGGATATTCCAAGCTTTTCTGCTGTTCTCTTTTTA
>WRKY57
CCAAGTTAATAGTTCTAGTACGGTTATGTGTGTGTGTGTATATATATATATATGTATATATGGGGTGCAT
GTATGAAGTGATATTGCTATCACAGGGATATCGATATGGCCTACTTCCCCTCCCAGAGTACTGATTGGGC
TATGGCCATGAGCTTGGCTTTTGGTCACCACTCTTGCCTGCCCATGGCATTGAATCCCTTGAACTATACA
TTGTTTGATGAGGACTCCGTAGCTTGCCAACTAGAAAGACCAGTTCCTCTGATGGCAAGTGACAGTGGTA
GCAGAATATATGGGAGTGGGATGCAGACACCAAAGGAGGGAGTGTGCCGGGTTGCATTCAGAACAAAGTC
GGAGATTGACATCCTCGATGACGGTTTCAAGTGGAGGAAGTACGGGAAGAAATCGGTGAAGGACAGTCCG
AACCCAAGGAACTATTATCGCTGCGCAACGGAGGGGTGCGGGGTGAAGAAGAGAGTGGAGAGAGATGGAG
AAGACCCCAGCTATGTGATAACCACGTACGAAGGGGTGCACAACCACACCAGCCCAGCCGTTATTTATTT
CAAGCCTGATGGGCATGACTCCGCTGGGTCTCTACTTTCGTAGAAACTCGAGTGTTTATCAATTAGTTAT
GTGCTCCTTAAAAGATTCTTATCTAATTTTCAGTTTTCATCAAACCTATGTTCTGAGAAGAGGAAGGCGG
GACACCATATTGGGTCAAGCAATGGCTCTTTGTAATCCATTAATTAGTTTTCTATTTCATTGCTTCCCCC
TACTTCAACTTTGTATTTTTTTGTTTTTCATCTTTCTTAATAAATCCGGGAAAGGTTCCTTCCTCAGTTT
GCATCAACATAAAAAAAAGGAAAAAAGAAAGATGATAAGAAAAATTGTTTAAAATATTTTTAATGGATAT
TTGGTCAAGTTCCTACTGA
>WRKY58
TCAGTATTTTTAGTTCTAACCCCTCTCTCTCTCGAGCTGGCGTTGTATTCCCCCCACCCTCTTCTGCTCT
CTCTCTCTCTCGGCTCCTGTCTCTTACCTCGTTGCTCTCTTGGGTTCGCTTCTTCCCTGCTAGGAGGACC
GGCGATCGTGAATTAAGGGCTCGGATTTATTGCAGTGCTTGAACACCCCTCATGGACGGCCGTGCCAAAG
GCAGCGATCCCGAAGATCCTGGCATCGTCCCCAAATCCGACGGTGTAAGCTTGCCCTCCACCACCCGCCT
CTCCTCTCCTTCGTCGAAGAAACGAAGCCGGCGATCAGTCCTGAAACGAGTGGTGTCCGTACCCAGCGGC
GACGGAGCTGTTCCGCCGTCCGATTCCTGGGCCTGGAGGAAGTACGGCCAGAAGCCGATCAAGGGCTCGC
CCTACCCCAGGGGCTACTACCGGTGTAGTAGCTGCAAGGGGTGTCCGGCGAGAAAGCAAGTGGAGAGGAG
CCGCTTGAACCCCACCATGCTGGTGATAACGTACGCCGGGGAGCACAACCACCCCTGTCCTCTCCCAAGA
AACCGCCACCACCAGTACCACCGAAGTTCCAAGCTTCGGTCGGCCGAGACCCCGACCTCGGACCTGGAAC
CGGCCCCGCCCGACTCCGGCCCGACTGGCCCCACCAAGCCGGACGCGAAGTTCGCCGATTTGATCGCTGA
CGACACGTCGTCCCTCATAACGCTCGACAAACTCTACTTGCTCCCCGACGCCGCCTCTACCTCCTCCACC
TCTCCGGCGGAGGCCGATGACGCCCTCCTCTACGGGCCTGTATGTAGCGCCGCTGGCGACGGCGCCGCTC
TAGGTGTCTCGATGATGTTGACGGACGAGTGCGAGAGGTTGTCAGGCGACGACGGCGGCTGCGGAGGGGA
GGAGGACTCGCTATTCGCGGACCTGGGGGAGCTGCCGGAGTGCTCGGCGGTGTTGCGGCGAGGGGTCGTA
GAGAGGCACATGAGAGGGGAGGAGAGTCAGCGGTGCACGTTAACGACGGTAGCCTGCTGCAGGAGCAGCG
GATGACATGATGACATCATCGCTGCTTTGGCCGAGTGGACTTGCTATCGAACAGAGATAGTGTGCCTTCC
GCCGTACGACTTCAGAAGTTTTCTTGATATTTCGCTCGTCGTATCTGTATCGTGGTTAACGATCATTTTT
AATTTTCTGTGAAATTTCAATTTGATAAGGCCTTTTTTTTTTTTCTAATTTTGCTTGGCAAAATACGAGG
AAGGGAGGTGTTGTGTTGTTTTGGGAGGTGTTTTAAGGATTGTTGTATCCGCTAAAAACCCTTGTTTTCT
GATGTAAAATTTTTTTCTGTCTTTAATAATATTATAGGATCCAATTTGAAAGATA
>WRKY59
AACTTTTTTCTCTGGTACGGACACAAAACCATAGCCTTAAATCCTGACTCCCCATCCCTCTCCTCCTTCG
GGTTTAAAAACCACTCGATCCCCTTCGTTTATCTCATCATCCTTCCTTTCGGTATCTCTTGCGCCCGTTC
GGAAAGAAGCAAGGGAGAAGGAAGCACTTCTAGCTCTTGCTTTCAATCAGTCTCGTATCACAGCTTCTTT
GAACCAACTCGTCCGACTTCTGCGTAAATAGTTGGTTACTAAAGCGAACTCCACCTCGCTTGTGCTTCCC
CTCCATTTGTTTTATACACTCAGTTCCAAGTTTTGCTCCCAGCATCATTATTAAGCTTCGACACCACCCC
AACGTTCACTTCGCAATTCCTCCAGCAGAAACATTACTACTACCTCGGCTCAAAATACATCAGCAACACC
AGAATTCCACTAGAATTACTTCTACTTCCAGGAACAACAACGACCTCGAACGCCATGCTCTGATTCTCTT
TTCCAATCTATTCTCCTAAACGTTGTTCATCTGCCTTTCTGGGCGATTCTCAATTTTTAAGAATCGTCAT
CTTATTCTATAAGTAAACAAATGGAGAAGGGAACCAGCTGGGACATCAGTTTGCTTCTCGAGGTGCTAAC
TCAAGGCGAAGAGCAAAATAGGCAGCTCCAAGCGCAACTAGATGATCCTTCCTCTGCTGAACTGAGCAAG
TCACTGGCACAACAGATACAATTCACCTTCAACAAAGCCATTACCATGGCCAAATTGATAGCCGCCGACA
ACTCTCGGCAGCCTCCTTGCCCGAATAACACCAGCCCTGGCTCGCCACGATCCGCCAGCAGGAGCCCGAG
GAGCGAGAATTCTGAGAAAGCCTTCAAAGAACACGAGAAGAAGGGGATGTCCAAGAAGAGGAAGAGTTTG
CCCAAATGGACTAGCCAAGTGCGCATTTCCTCTGGCGCGACCGCCGAAGGGCAGATAGATGATGGATTTA
GCTGGAGGAAGTACGGTCAGAAGGACATCCTTGGAGCCAAGTACCCAAGAGGCTACTACCGGTGCACTCA
TCGCAATGCCCAAGGATGTCCTGCAAAAAAACTGGTGCAGAGATCGGACGCGGACCCTGCCGTCTTTGAC
ATCACATACTGGGGGAGACACATATGCCTGCAAAGGCCACGGGTGAACTCGGCATCATCAGCCCCGGAAG
CAGGCATGCAACGAGACCAACAGAATCCTCCACTTGATCATGATCAGCAACATCCACGACATGATCGGCA
GCTGCTCCTGAGCTTCCGAGCAGGCCTCAAGGTGAAAACTGAAGGCTTAGACATGGAGGATCAAAACCTT
ACCTCTTCTTCCTTCTCTTTCCCTTCTACACCGATTGGCAGCTTGAAGCATGAGGATCAAATCTTTTCGT
CACCTCCGACACTGGAGAATAACTTCATGGGCAGTTTCTCCCCTAACTTTTTCTCACCAACAACCTCTGA
GTCGAGCTACTTCTCGGTTCCAAGCGAGATGGACAACTATGGAGGCAGAGCAGCTCTGCATACTTCGGAA
TCTGACCTCACAGGGACAATCTCAGCTGCAGCTTCAGTGACCAATTTCCCTATGGTTGACATTGATTTCA
TGCTTGAACCGCATATGGATTTTGAACCAAATTTCCCATTTGATGATTCTAACCTTTTCCGATAAATCAC
GCAAGGAGAATCCAATCACGGAAATGGGTATCAAGATGAGCCCGTTGCCAAAAAAGATGGAGGCATGCAA
GGAAGGGAAAATTACTGGAGGACAGGGTCAAGTTTGATTTTGTCATGCGGGTAGAACTTTCAGTAACTCT
CTTGTCTGCTTATGAGTTCCTCTGTCGTTGCTTTAACTGTTCATTTATTGAAATTAATAAACTTTATTTT
ATGCTCAATGCCGTTA
>WRKY60
TAAGAAAGTCAGCGCCGCTCCTTCCTCCCCTTCTGCCTTCCAGACCTCTTCTTTCTTCTCCTCTTCGACG
CCACCGCTTCCGTCCTTCAAATGGTTATATAGCTCGACTCCGAGCTCAGATCTCGAGCCAAGCGCCAGTT
TGAAGGCACCGCTTTTGTTTGTTTGGTTTGGTGTGTTCTCTGCGGAGGCGATGGACGACGACAACTGGGA
TCTCCATGCGGTGGTGCGGAGCTGCAGGTTTATGGGGTCGGCGTCGACAATGGACCCTTTCTCTTCTTTC
CCTCCGCCCTCAGACCTCCTGGCGGAGGAGACGGGGCTGATGGACGGAGGAGAGGGTGGCGGCGGTAGCG
GCGGCCTCCCTTTGTGCTTCCCGGATATGTTCGAGTCCCGGAGCGTGCTCCAGGAGCTGGAGGAGCTCTG
CAAACCTTTCTTGCCCAAAGCCCAGCAGCAACCGCAGCGAAGCGGCCCTTCCTCGCCGCCGTCCTCTGCC
GTGCTCTCCGTCACCGGCGCCGCTTCCCTGGTCCCCGCCGTGGGGGCCACCCAGCAGCAGCAAAGCAGGC
AGCCCCACCGCCCCCCATCCCAGATCTCCCGCTCCAAAAGAAGAAAGAACCAGCAGAAGAGGGTGGTGTG
TCAGGTCCCCGCCGACGGCCTCTCCTCCGATATGTGGGCCTGGCGGAAATACGGCCAGAAACCCATAAAG
GGCTCGCCTTACCCCCGGGGATACTACAGGTGTAGCAGTTCCAAGGGATGCTTGGCCCGGAAGCAGGTGG
AACGAAGCCGGACGGACCCGGCCATGTTCGTCATCACCTACACCGCCGAGCACAACCACCCGCTTCCCAC
CCACCGCAACTCCCTCGCCGGCAGCACCCGCCAAAAGTTCCCCCCTCCTCCCTCCTCCTCCACAACCCCG
CCACCGGCCGCCGGCGATGGCGAGCACCTCCCTCCCGTCAATCCATCCTCAAGTCCACCGTCGTCCTCCA
CAGCCGCTGGCCTCTCCCCCACCACCCCGCTCACGGCCTCCAAGAGGGAGGACGGCGGCGACGTAGACGA
CGAGGAGGAAGAAGAGGTAGAGGGAATGCTACTGGTAGAAGACATGGAAGTGATGGGCGAGGACGGCTTG
CTCTTCATGGGCTTAGATGAGCCTTCCAGTGCTCCGATCGCCTCGGCCGCCGCATCCACCGCGGCCACGG
ACGCCGTCGCCCCCACCTTCTTCGACGATGACGGCGTCTTCGGGGAGCACTTCTTCCCTCCGCCATGGCT
GTCCAACAGCAACAACAACGCGGCGGCGGCCGCCGGCGGTAGCTGACAACATCTCTCTGCTCCTCCTGCC
ATCAGACAGCAGAGAGAGAGAGAGTGCGGAAGAGAGCATCTGATCCGTCCGTTTATATTTATCAAATCCC
CCACCCATCCCTCGCTTTTTTTAGTTTAATTAAACTATACACAGATAAAAGAAAATAGTCCAAAATTCC
>WRKY61
CCTCCCTATTCTTCTCTCACAATTATCATAGATTGATGGACAAAGGTGGTGCAGGAGCGCTGCGTTTGGG
CACCTCGGAATCGGTCGGGTTCCTGGCAAGCAGGTCGTTCCTTAGTCCCAACCACGGCGGTGGGCTCAAG
AGCAGGCACTCCATGGACTCCGGCGACCACTTCCCGACAGCCATCGAATTCCCGGTCACCCTCAACTACC
GCCGCGGGGATACCGTAGAGGATCCGCCTGGCAAGAGGCGGGTGGATGAGATGGATTTCTTCTCTAATGA
GAAGAAAAGGAGCCGGGAGGAGCCCGATCTCGACCTCAAGGTGCCGAGTCTGAGCATCAAGAAGGAAGAT
CTCAACATCGATTTGGCGTCGATGCAAGCCGAGCTGTCTCGAATGAATGAAGAGAATCAGCGGCTGAGGG
GGATGCTGAACCAGGTGACCACCAACTACAACGCCCTCCAGATGCAGCTCGTTGTATTAATGCAACAGCG
CAAGCAAAAGGATGGAAGCTCACAAGAGCATGAGGCTATGGATGAGAAGACTGATGGGAAGATCGTGCCG
AGGCAGTTCATGGACCTTGGTCTGGCCGCAAACACCGATGAGCCTTCTCAGTCCTCAATCGAAGGTGGAG
GACGGGAGCGGTCCTCTTCGCCCACGAACAATGTTGAAGCAGGATCCATGGAGTACCGCCTAAAGAAGAA
TAATGCTAACAAAGAGATTGTTCCGTTGGATCATGAAAGATCTAACAGGGACGACAGCCCTGACCCCTCG
TCTGAAGGTTGGAACCCTAACAAAGCATCCAAATTAGCCTCCCCCAAGAGTGAAGAACAGACCCAAGAGG
CCACCATGAGGAAAGCCCGGGTATCCGTCCGAGCACGATCCGAAGCACCTATGATCACTGATGGATGTCA
ATGGAGAAAGTATGGACAGAAGATGGCCAAAGGAAACCCATGCCCCAGGGCTTACTACCGGTGCACCATG
GCGACCGGCTGCCCAGTTCGCAAGCAGGTCCAAAGGTGTGCGGAGGATCGCTCCATCTTGATTACTACAT
ATGAGGGGAATCACAACCATCCACTCCCACCAGCTGCCATGGCGATGGCATCGACCACTTCAGCCGCAGC
TTCGATGCTCCTCTCTGGATCCATGTCGAGCGCCGATGGATTGATAAACTCTAACTTTCTAGCAAGAACG
GTACTTCCTTGCTCATCAAGCTTGGCTACGATATCAGCATCTGCTCCATTCCCGACTGTCACGTTGGATC
TGACCCACAATCCAAATCCTCTCCAATTCCAAAGGCTACCAGCTCAGTTCCAACTCCCCTTGCCAAACGG
TACTCCAGCCTTCGGTGGACCACCTCAGCCCCCCGCTCTGCCGCAGATCTTCGGGCAGGCACTGAACAGC
CAGTCAACATTTTCCGGCCTTCAGATGTCGCCCAACATGGACGGAGCCCAATTCCCTCACCCTAAGCCGC
CGTCAGCCACATCACTGGCCGACACGGTGAGCGCGGCGACCGCCGCGATAACGGCAGACCCCACATTCAA
GGCAGCCCTTGCCGCTGCCATCACATCCATCATCGGAGGTGGTCATCAGCCAAACAGCAACAACAGTAGT
AGTGTCAATAATACCACTAGCAACGGCAACACCAAGCCGGCCAATTCGAATTTTCTGGCCACCTAAGAAT
AATCGCAGATGCCCTCGTCAATTCCATGCTTAATTCCTCTTTCTTAAATATTATGTTTTTGTTTTGAGGA
GATAAATGGGATCATGTCTACATGTTAATTTTGTTTGCTAGTCTCTTGTTAATTTTTGGACGGTGGAACT
GCATTCTTTTCTTTCTTTTTA
>WRKY62
ATCTCTCTCTCTCTCTCTCTCTCTCTCTCTCACTCGCTCATGGAAGACTATGGTGTCCCCAATCCCCCCT
ACGGCCATCTTCTTCCCATCTCCCACTGTTCTCAGCCAACACGATGACTCCCCAACCAGTCTTTGCCAAA
CACCACACCAACAACTCCAGCGGTCTCTTGGGTTGGAAGGAGGCGGCAAAGGCTCGGGTTTTAGATGATC
ATGGGATTCCTCGCAGGGAGATCTTAATTGGGTCAGAGGGTGAGCAAAACCCAGCTAAGAAGAAGGGTGA
GAAGAAGGTAAGAACGCCTCGCTATGCTTTCCAAACAAGAAGCCACGTTGATATACTCGATGATGGATTC
CGCTGGAGGAAGTATGGCCAGAAGGCTGTAAAGAACAACAAATTTCCACGAAGCTATTATCGATGCACAC
ATCAAGGTTGCGATGTAAAGAAGCAAATTCAACGTCTATCAAAGGATGAAGGGATTGTGGTGACCACCTA
TGAGGGGATGCATACTCATCCCGTAGAGAAATCCAATGACAACTTTGAACATATTTTGAACCAATGGCAA
ATTTACTCTAGCTAAGGCTTGGCTGTTAAATTTAGCATAAACTTGTACAAGTAATGAGCTTTCATGTAAG
TGTTTTCGCTGGCATTTCATGCACCAGAGGCAGATATACTGATCAGTTGATGTACATATTTTATCAATGG
GATGTTGAGAGTGTTGATCTTGGTCATGCGTGTAGATAATGTGAAGAGTTGTTCTATGTGCCA
>WRKY63
CGTTTCATCCTCCCCCTCCGTTGGCGTGGTACTTTCTTCTCGGCGGAGGGAGAGATTAAGTTCGGGATCT
CTTAATTTTTTTTTCCGGAACCTGTGATCGCCTCCGTTCCCGATGGCCGTTGATCTGATGGGCTACTCGA
AGATGGACGACCAGATCGCGATCCAGGAGGCGGCCACCGCCGGGCTCCGGAGCATGGAGCACCTCATCTT
CCAGATCTCCCACCACAAGTCCCAGCAGCTCGACTGCCGCGAGTTCACCGATCTCACCGTCTCCAAGTTC
AAGAAGGTCATCTCCATCCTCAACCGCACCGGCCACGCCCGCTTCCGCCGCGGCCCAACGGCGGCGCCTC
CGCCGGCTCCCCAGACCCTGACCCTAGCCCCGATTCCCCTCAAGGCGCAGCCAACCCAGCCGGCGGTGCC
GCCTCCGCCTCCCCAGACCCTGACGCTGGACTTCACCAAGCCGAACCCGGGCCCCTGCTCCGTCGTCGTT
GGTGGCGGCGAGATCGCCACCAGCCAGTACACCAAGGAGAGCTTCAGCATCTCGACCCCGATTTCTTCGA
CGAACTCGTCGTTCCTGTCGTCCATCACCGGGGACGGCAGCGTCTCCAACGGCAAGCAGGGATCGTCCCT
TCTCCTCCCTCCAGTCGCCCCCTCTGCTGCCATCTCCGCCGGCAAGCCGCCCCTCTCGTCCTCCTACAAG
AAGAAGTGCCACGAGCACGCCCACTCCGAACTTGTCTCCGGCAAGTACGCCGTCTCCGGCGGCCGCTGCC
ACTGCTCCAAGAGAAGAAAATCTCGAGTGAAGAAGACGATCAGAGTGCCGGCGATAAGCACGAAGATGGC
CGACATCCCTCCTGACGAGTACTCGTGGCGCAAATACGGGCAGAAACCCATCAAGGGCTCCCCTTACCCG
CGGGGCTACTACAAGTGTAGCAGCCTGAGGGGCTGCCCTGCGAGGAAGCACGTCGAGCGGGCGCCCGACG
ATCCTTCGATGCTGATCGTAACGTACGAAGGGGAGCACCGCCACACCCAGAACCCTGCATCCGAACCCAC
CGATTCTCTCTTGTTCGCCTCCTCCCGCGAGATCTGATCCGATCATCATCGAGAGTTTGCTGCGATGCCA
GCCGTCCATCCGGTGGTCCTCCTCCTATCTCGTGCTCGAGCTCCATGTTTTTTTTTTTTTCAAAAAATCT
TTTTTTTTTTTTCCCCCTCTCCGAGGTCAGAACTTTGGAGGAGAGGGTTGATATTATGTAAAAAAAGGCA
AGAAATGGGGAAATTTGAAAAGAAAAATTGTGAAAATTTGACCAAAA
>WRKY64
GTTGTCCTCCTTCTCTTGATGATCGAAGAAGCCTTGTTGCTGAATTGGAGGAAGGATTGAATTCATCATG
GCTGGGGCGGACGACAACGCCACTATGATCGGTGACTGGACGTCTCTTCCGAGTCCCATCCCAAGGACGT
TTTTGTCCACCTTTTTGAACGAGGAATTCGGTTCGAGATCATTGTCTGATCTCTTGGCAGAGAATGGAAA
TGAGGGGCCGCCGCCTGGATCTGAGAAACAGAAAACATCTACGGATCCAAAAGAAGAAAAGGTTCAGGCG
GGAGTCCAGTACTTGAGCGATCGCTCTATAGAACCGAGCTTGTTTGGTGCTCACAAATCGAGCTTGCAAG
GGGGTCTTGCTGAGAGGATGGCGGCAAGGGCTGGATTTAATGTTCCGAAGCTCAATATGGCTCGCATTAC
ATCAGCCAACGTGGGATCATCATCCTCAGATGTTCGTTCTCCTTATCTGACGATTCCACCTGGTCTCAGT
CCGACAACGTTGCTGGAGTCTCCAGTTTTTCTTTCTAATTCTATGGCTCAACCATCTCCAACTACAGGAA
AGTTTCCAATTGCGCAGCATGAAAATTCAAACACAGTCACAACCTCAGTTTCAGCATTTCCTAATAAGAG
TGAAGATTACTCACTCAAAGATGTTCGTGAAACTTTTTCCTTCAAGCCTCATATGGATTCAAGTTCCTCA
TATTTTTCAACTGCAGAAAAGAAGGGTGCTTCAACTGTTGATCAGCAGCAGTCATTACCAAGTATAGAGG
TCTCTGTTCAATCAGGGAAACATATGCAACCACCAAGTCTAGAAACTGGCATTGTAAGCTTGCAAAATCA
GCAGCAATTCAACCATCAGGCTGGCTTTTCTGACTCATCTGATAGAAAAGATGCCACTGATGATGTGACG
TTCGACCAGAGGACGTCTGATTCCTTTATGGGAAATGAACATTCACCACCTCCTAATGACCAACAAGATG
GTGAAGCTGCTCCGAAAGAACTTTCTTCCATGGCTCCGGGTGCACCTGCTGAGGATGGATACAATTGGAG
GAAATATGGGCAGAAACAGGTAAAAGGTAGTGAATACCCACGAAGTTACTATAAATGCACTCACCTGAAT
TGCCAGATGAAGAAGAAGGTGGAGCGCTCACATGATGGCCACATCACGGAGATAATCTACAAGGGTGCTC
ACAATCACCCCAAGCCGCCTCCAAATCGCCGGTCTGGTATTCCATCTTCCCACCCATTCAATGATCCACA
GATTGATGCTTCAGAGCAGCCTGGCTCACAGGCCAGCTTTGATGGCAAGCCCTTATGGGCAACAAGCACA
CAAAATGGAACTGGAGGCCAAGAATGGCGAGGTGATGGCCAGGAAGCATCATCATCTGCCACTGTTGCTG
CTGAACACTGTGACCCTTCTACATCCATACAGACACAGGATGGCCCTCGCCTTGAATCCCAAGATGCTAT
AGATGTTTCATCCACTCTATCCAATGATGAAGAGGAGGAGGATCGGGCAACTCATGGCAGTGTCTCACTG
GGTGGTGATGGTGAGGGGGATGAGACAGAGTCAAAAAGAAGAAAGCTCGATGCTTGTGCACTTGAAATGG
GTGCTGCTTCTAGAGCAGTTCGTGAACCAAGGGTTGTGGTTCAGACAACAAGTGAGGTTGACATCCTTGA
TGATGGATATCGTTGGCGCAAGTATGGACAAAAGGTGGTCAAGGGAAATCCAAATCCAAGGAGCTATTAC
AAGTGCACAAATCCAGGATGCACAGTTCGAAAGCATGTGGAGAGGGCATCGCATGATCTCAAATCAGTGA
TTACAACCTATGAGGGAAAGCACAACCACGATGTCCCTGCTGCAAGAAACAGCAGTCACCCAAACTCTGC
ACCCTCTGGAACAGCAGGCAACTCTGCATCCCAGTCTCACAGCCTTCACCGAGGACTGGAGCCAACCCAA
GATGGACTGGTCAGGTTTGATGCCCCTACTTCACTTGGCACATTTTGCCTGCCTGGAAGGGAACAGTTGG
GACCAGCTGCTGCTTTCTCTTTCGGGATGGGTCAGCAAGGCCTGGCAAACCTTGCGATGGCTGGATTAGG
CCCTGTGGCATCAATGAAGATGCCGGTTCTTCATCCAGTCCATCCTTTTCTGGGGCATCATCAGGCTGCT
GGAGCAGGGTTCCACATACTGAAAGGAGAACCCAAGGAGGAACCTGTTACGGAGTCCAGGCTGCCAATAC
CAAATGGAGGGCCAGTTTATCATCAGATGATGGGCAGGCTACCTCTAGGCCCTTAGCTGTAAATGATAGG
TTGAGAAAAGATAGTATGTTCCGGTACACCTGAAAAAGAGTGGAGAAAGTTCTTGTGCTCTTTTTTCTTT
TAGTTATATATAATGCAAAAAATTCTTGCTTTCTTTTTGTTAAGTTGCACAGTTTATAGCAGAATATTTG
GGAATGGGCAGTGGTTCCAATGTTGATTGAATTGTATTATGCAAGAGGAAATAGAGCTTAAGTCGGGAAA
TGAGTTCTGTGGAAAAGGTTGGATGCAGGAATCACTTGATTACATGTAATGGAAGTATCGATATTCTTCC
ATGGAATCTGTAGTTCTTATTCAGTAATCCAAGATTACTCTTATAATAGAGCTTTACAGAGGAAGCCAGA
ATGGTACAACTAGTAAGTTGGCGTGCAACAACTCTGGTTGATTTGGAGCCCTGATGGGGTCTGGAGGATA
GCAGATTTGAGAACCCTGTGGGATGAGCTTGGCATGAAAGTGGTCTCTGCAGGACAGGTGGATTCTGAGG
TGAAGACCAAGCACATGTGGATGGCAATTTACTTTGTCCTAATGGACCTAGCACATTGCTTTGTGCTTAG
TCTATTAGACCAAAAGCCCAAGTGGTTGGCTATAAAGCTTTAGGGATTTCTCAAAAAGTGTTTTGGAATT
AGGGAATTAAGTGATATTTAAAGTGTCAGGTGAAGTACAGTGGGTTGGGTGGAGGAATTTCAGCAGTTCT
TTAAGCCTTTTATATGATGTTCAAGTAGAGGCTGGTACATGTTTTACCACTTCAATTTAGCTGGCATTTA
CAGAATTGAGTTGAAGATGTTTTGTTAAATCTCATTGAGTCAAAATAGAGTGCTCAATGTTGAACTTAAA
TTATAAGTCGATCTATTTAGAAAGGCATTTT
>WRKY65
CTCCAACCCACTGTCTCCCCACTTTCCTCTTGTCTCTCTGACGGTCGTCTAGTGTTCTTAGTTTCATTTC
GATCTCATAGTCATAGGGCTTTCCCGTATCTCGTCGATCGCCGATGGCTGTTGACCTGATGGGCTACGCG
AAGATGGACGACAAGATCGCGATCCAGGAGGCGGCTTCCGCTGGGCTCGGGAGCTTGGAGCACCTGGTCT
TCCAGCTCTCCCACCAGAAATCGCCGTCCGACTGCAGGGAGATCGCCGATCAGACGGTCTCCAAGTTCAA
GAAGTTCATCTCGATTCTCAACCGGACCGGCCACGCCCGCTTCCGCAGAGGGCCGCCTCCGACGGCGCAG
CCCCTGACTTTCTCCCCGGCGGCGCCGCCGCAGGCGAAGCAGCCACAGCCGCCCCCTCCGCCTCCGCCGG
CCCCCCAGGCCCTAACCCTGGACTTCACCAAGCCCAACCCGACCCCGTGCACCGGGATAGCCGCCGTCCA
GTACTCAAAGGAGAACTTCAGCATCTCGGGCCAGCTCTCGTCGGCGAGCTCCTCCTTTCTCTCGTCGATC
ACCGGCGACGGAAGCGTCTCCAACGGCAAGCAGGTTTCGTCCGTCCTCCCTCCGGTCGCCCCCGCGGCCT
CCGCCGGCAAGCCGCCGCTCTCGTCCTCCTACAAGAAGTGCCACGGCCACGCGCATTCTGAGGTGGCTAC
CGGAAAGTACGCTGCCTCCGGCGTTCGCTGCCACTGCTCCAAGAGAAGGAAATCTCGGGTAAAGAGGACG
ATACGAGTGCCAGCGATAAGCTCGAGGATGGCGGATATCCCACAGGACGAATACTCGTGGCGGAAGTACG
GACAGAAGCCGATCAAGGGTTCTCCTTATCCCAGGGGATATTACAAGTGCAGCAGCGTGAGGGGGTGTCC
GGCGAGGAAGCATGTGGAGAGGGCGTCGGACGACCCTTCGATGCTGATCGTAACGTATGAGGGAGAGCAT
CGGCACACCCAGAACCCTGTTCCGCTGTCCGATCGTAAGCTCATGGTGGAGTCTTCTTGAGATGGGAGGA
ATGCCGAGATGCGTGATCAAGACCGTCCATCTCGTTTTCCCGTCAATGTGATGTCGCCCTGTGTGTCTTT
TTTTTGTTTTCCTTTAAATGTCTCTGTTTTTATGATTTTGTAAAAAATTTTGAGGAGATAAAGAAATTTT
TAGGATTGGAAA
>WRKY66
GTGCGTGTGAACGTGAGAGAGGGCGAGAGACAGAGAAAGAGATGTGCTGACTGCGTGGACATCTAAAGGG
TTTTGATTGCAGAAACCAGGAGAACTTTCTGGTTTCTGATGTTCTTTTGTGTTCTCCAATGAAATCCAGC
TTCTGTTAATTTTTTTTTCTCACCTCTTTGCCTCCTCTCGTTTTATATGTGCATAGCGACCTAGAGAGGA
GCTTTCACCAAAACCATGGATGGCCAGAGAAACATCTCTGAGGAAGAGAAGATTCAAGAAATTGGAGCAG
AACTAGAACGTTTGCATGCCGAAAACAAGGAGCTTTGCCTTATGCTCCACACGATGAATAATAAGTACAC
CGCCCTTCAAGCTCATGTAGAGAAGATAAGGGAAGAAGTGGACTTTATGAATGAAAGCTGTTCGAGCCAT
TACTTGACCAAGAGACGGCCTATTGAGTCCATAAAGCCAAAATCTACACGCATATTTGTCAGAACAAATG
AAGATAGTACGAGCTTAATAGTCAAGGATGGGTACCATTGGAGAAAGTATGGACAGAAGATTACTAAAGA
TAATCCATCCCCTCGGGCTTATTTTAGGTGTTCTATGGCTCCAAGCTGTCATGTTAAGAAGAAGGTTCAA
CGAAGTCCAGATGATAAATCGATTCTGGTGGCAACATATGAAGGAGAACACAACCACCCCCTACCTGGAG
AGCTTGATGGCATGACCTCATTACCAACTACCTCCAGCACTGGCTTAATGGCTGGAACTTCTTCTTCTTC
CACATCGAGGGACCTATCTCAGCCCACGGTCACTCTTGATCTTGCACTATGTGGGAGCAATCATGAAGCA
GCAAGGTCCACAGAGACCCTCAAAAACGATACCAACGACAACAACAAGAATATCATGGAAGAGTGCATCA
CACTTTTAAGTGGAGATCCAAACTTTAGAGTAGCCTTGGCGGCTGCAGTGGCACGCTCAATTATCTCTAA
TCATCCATCAAATAGCTGAACATCACGTACTGATATATGTTTTGGTTCATGAAGGCTTATAAGTCTCTTC
CGTTGTGTTAAAATAATTATGGAAAGTAAAAAACTTTTTTTAAACGGATTGAGAGTTTTCTTTTCTTTTT
TTTTCAGATTTTCTAAAGAACTAGGATAGGTACATGACGTACCAGTATATGTCTTGGTTCATGAGGGCTT
AGAAGTTTCTGCCATTGTGTTAAAATAATTTAAAGTAAAAAATAGTTTTTTAAACTGATTGATATTTTTT
AGGTTTTTAAAAGAAACAGGATAGGTGGGAGCACAGCCTAAAGGGGTCAGCACCCATCTTCTTGGTGAAT
GTACTGTTGTAGTCTCTTGATTAAGCCCCAGAAGATGGCGTTCCCAGCTTGTTTATGTAGCTAAATTATA
GATTAAAAATAAAAAATCTAGCCAATACCTTTTTACTTCAAGTTAA
>WRKY67
ACCTCATTGAATCGTAGCAACTCTCGTTCACATGTTAGCCTTTCTTTCTTTAGACACGCATAGATACTTG
ATACCAGACAACCAGCCAGTTTGCTGCACCATTAATGGAGTCGGCGCGGATGGATCCCCCCTCCCTGAGT
CTCGACCTCGGTGTTGGACCTCTCCGGTTGCCCGAACATACTCCGGCCGAAGATTTGGAGGCTAAGTTGA
ATCGGATGAGCGAGGAGAACAAGAAGTTGAATGAGATGCTTGGTAGCATGTATGCCGACTACAGCACCCT
CCGGAGCCAGCTTTTTGATCTCATGAGCACTTCTCCTAAAGAGAAAGGGTTGGTTTCGCCATCGAGAAAG
AGGAAGAGCGAAAGCCTTGAGACGATCAGTTTCGATGACATGACTTACGAGAGGACTGATGGCATTAGCA
ATCGTGTTGAGAGTACATCGAGAGAAGATCCATGCAAGAGATTTAGGGAAGATCCTAAGCCCAAGATCTC
AAAGGCTTATGTGAAGACAGACCCGTCTGATACGACCCTGGTGGTGAAAGATGGGTATCAATGGAGGAAG
TATGGTCAGAAAGTTACCAGAGACAATCCTTCTCCTAGAGCTTACTTTAGATGCTCCTTTGCCCCTTCAT
GTCCTGTTAAGAAGAAGGTTCAAAGGAGTGCTGAAGATACATCGATCATAGTAGCGACATATGAAGGCGA
GCACAACCATGTTCACCCTTCACAGACTGAACTAGCCCATGGTTCTTGCCACAATGGATCACTGCCATGC
TCTGTCTCTATCAACTCTTCAGGTCCGACCATCACCCTTGACCTCACACAGCAAGGGTTGTCACCAGGAG
GGAGTGCTTCCAGGGAAATTGAGTCGCCAGAATTCCAAAGGCTTTTGGTCGAGCAGATGGCCTCATCACT
GACAAGAGATCCAAATTTTACAGCTGCGCTTGCGACCGCAATCTTTGGAAGAATTCTTCAGCATCCACCT
GCTTAAACTCAGTGTCTACCCTTGAACTCTGTAATTGATGTTCTTCATTAAAAAAAGAAAAGAGAAAAAA
AAAAAAA
>WRKY68
CAACCGCTCTCTCTCTCGAAGCGCACGAAACCCACGCCATCCCCGTGAAGTCATTCCGTTTCTTTTCGGG
GCTCCGAATCGCCGGAAAACCCGAAACCCGGTCAATTTCCCCTGAAGGCTGAGGTACCGTGGAGCTCCCA
TGGCGGAGGAGGTCAGCTCTGGAGCTCGGGAGCACGACAAGGCCGATCGAGAGGGGTCTCCAAAGACGTC
TTCTTCTCCTCCTCTTGGAGCTGAGGGAGGTGATTCCAAAACCCTCGCCCCTCCAGATGCCTCTTCCGGA
CCCGGCGGAGATGGAGGAGGCGCCGGCGATCCCCGCTCTTTCTCGCAGCTCCTCGCAGGGGCCATGGCAT
CGGCGGCGGCGGTGAGCTCCAGCGCGGCCCTGATCCTCCCCGTGCCCGTGCTCGCCGTCCCCTGCTACAT
CGCCCCCGCCGCGGGGCTCTCGGGGCACTTTGCAGTGACGCATCAAGCAGTCTTGGCATCTGTCACAGCT
CAGGCTCTGTTGCAATTGCAAAAATCATATCCTTCCTCATCGGATTTTTTGAGAAATTCTGTACCACAAC
CTCAACTATCCAATGTTACTCTGGTGCCATTGCAACAAGACCCACTGCCAGTAGCAGGGAACAATGCCTG
TGCACCAGAGACAGAGCAGCCACCTTCATCTCACCAGAATCAACAGTCTAATTCTATTGTTGTAAAGACG
AGCTTTGATGATGAAAAGGAAAGCTCTGGTGATGATTACAACTGGCGGAAATATGGTCAGAAACAGGTGA
AGAACAGTGAGAATATCAGAAGCTATTACAAATGCGCACATGGTGACTGTTATGTTAAGAAGAAGGTTGA
ATGTTGTCAAGATGGTCGTGTCACTGAAATAGTTTACAGAGGCTGTCACAATCATGAACCACCTCTCAAA
GTTAGAAGCTCTAGAGTGAGAAAGGCAAAACGTGGTGCCTCTTGTGTGGTAAATAAAAACTTAGATCTTC
CAGGAGCTGAACTTAAGGAAGCAGTTCCTTCTCCATCTAAACTACAACAGACTTCTGGTAATGAAACCCT
CAAAGAAGAGTTACCCTGCTCCAATGACCATGAAGAAGATTCTGGAATGAAGGCTCAAGAGGATCTTGGT
GAAAAACCAGATCCAAAGAGAAGAGTCAGTGAAAGCACCGTGCTTTTTTCAGCTCCAATACTTAAAACCA
TCAGAGAGCCTAAAATTGTATTGCAGACAGCATGTGGTGTGGGCCTAACAAGTGATGGTTATGGGTGGCG
GAAGTATGGACAGAAATTCGTGAAAGGAAATCCAAATCCCAGAAGCTACTATAGGTGCACTCATATTGGA
TGTCCTGTACGTAAACATGTAGAGAGGTCTTCAGAGGATGCAAAATATATGGTCATTACGTATGAAGGCA
AGCACAACCATGACTTGCCATCCCTAAAAGATGGCAGTGATCCACCTGCAACCCCTCTTCTTACTGCCGT
TGCAACTGCTATGAGTAAGTGTGAGCAAACACAGAAAAATTATCCACTGTCATATGAAAAGCCCACAACC
AAATTGTTGCCAGACGTGGATGGTAAGATAGTAAATGAGCGGGCGCAAGAGCTTGGAGGTGAGAAAGCAA
TAGAATCTGCCCAGACTCTTCTAAGTATGGGATTAAGTTCAACTTCAGAAAATGTTGGCCGTAAAAATTC
TGAAGGTATTCAGCAGCCTCAGTTAAATCGGAACTGTACACTTCCAGTCCAAAACTCATGAATTGGCAGT
TGGTGTTCCAAAAGGTGTTTCTTCTGCTCTAAACAAGGTGTTTCGTCGGGACATGCAACGAAATGGACCA
GACGAG
>WRKY69
CTTCTCGTTTCATTCTCCTCCTCTTTTTATGGTGGCCTGATCCTCTTCTCGACGAAGAGAGGTTCGAGGT
CTCCTGCGATCACCTCCGATCCGATGGCCGTTGATCTTATGGGCTACTCTAAGATGGACGACCAGATCGC
TATCCAGGAGGCGGCGACCGCCGGCCTCCGGAGCATGGAGCACCTCATCTTCCAGCTCTCCCACCACAAG
TCCCCGCAGCTCGACTGCCGGGAGATCGCCGATGTCACCGTCTCCAAGTTCAAGAAGGTGATCTCCATCC
TCAACCGCACCGGCCATGCTCGCTTCCGGCGGGGCCCCACGGCGGCGCAGGCTCCCCAGACCCGGACCCT
CGCGCCGATTCCCCTCCAGTCGCAGCCAATCCAGCCGGCAGCACCGCACCCGCCGCCTCCTCCTCCTCCC
CAGACCCTGACGCTGGACTTCACCAAGCCGAACCCGGGCACGTACCCCCTTGTCGTCGAAGGCGGCGAGA
CCGCCGCCAGCCAGTACACCAAGGAGAGCTTCAGCATGTCGAACCCGATGTCCTCGGCGAACTCGTCGTT
CATGACGTCCATCACCGGCGATGGCAGCGTCTCCAACGGTAAGCAGGGGTCATCCCTGCTCTTCAACCCT
GTCACCCCTTCCGCCGGCAAGCCGCCGCTGTCCTCCTCTTACAAGAAGAAGTGCCACGAGCACGCCCATT
CCGAGTACGTTCCCGGCGGCCGCTGCCACTGCTCCAAGAGAAGGAAGTCTCGGGTGAAGAAGACGATCAG
AGTTCCGGCGATAAGCGCGAAGATGGCCGACATCCCTCCTGATGAGTATTCCTGGCGCAAGTACGGGCAG
AAGCCCATCAAGGGCTCCCCCTACCCGAGGGGTTACTACAAGTGCAGCAGCCTGAGGGGTTGCCCGGCGA
GGAAGCACGTGGAGCGGGCGCCCGACGACCCATCGATGCTGATCGTAACGTACGAGGGGGAGCACCGCCA
CACCCAGAACCCTGTACCCGAGTCCACGGAAGCTCTCGTCTCATATTCGACTCCTCCTGTGAGATCTGAT
CAGATCTGATTGAGAGTTCCTGCGATGTCATCCCTCCATCCGAGGAGGTGGTCCTCGTTGTATCTCTTCC
TCGGATCCACTCCTCCTCCACTTTATTCTGTTTCTTTTAATGACCTTCTTTATCCCCCCTTCTCCCCCTC
TCTGGGTTCAGAACTTTGTAGAGGAGGTTTGGTATTGTGTAAAGAAAAAGAAAACAAAATTAAAAAGAAA
AATCAAGAAAAGTTGACCGAAAGGATGGGAATTGTGGGGAAGGGGAGGGGAGGCGGCCCCGGATTTGGTC
GTGGAGGCCGTTTTCGGAAGGCGGATTTGAGACTGGTTTCGCGTCCGGGTGCCTCGTTGCTTCGTCCGTT
GTTCCGGGCGGAGGTCAGAGGGCGCGGGGCCCACGGGCCGTAACTGAACGTTGTGTGGGAAGCGGCCGAA
AGAAAGGGGGTGGAGGAGGTGGATGTGGGTGGTGGGTCCCGGTGGCCGCTGCCCCTCCCTTGTCACCGTT
GACCGGCGTCAGCTTTTCTAAATCCAGCCGTGAACTGTGAACCATACATGCCTTCTTTATTCAATTTGCA
TTTGGATTTGCTTGCACAAATGTCAAAGGGAGCATTTATTACGACCTCATTGAGTCTCTCTCAAGTGTAT
ACGCCGAAAAACAAAGAAAGAAAGAGAGAGAGAGAGGAAAAAANNNNNNNNNNNNNNNNNNNNAAAAAAG
GAGAAAAATCGGGGATGCAGGGACGGAAGAGATGGATGGTGATATCCACCAATATCTACTGTTGGGTAGT
TTCTCGGCAAACTTTCATAATGAGGAAAGTTAGAGATTTTTAATGGGAAGTTAAGTTGTATCCAACTCGA
GAAATATTTTGGAGGCGTGTGGTACTGGGATGGGGATGGTCTGTGTCGCTTGGGAAGAGTTAATTTAGGA
AGTAAAGCTGGTTTCTTTTTTTTTTATTTGACTGTTGAAGATGACCAATGATTTCTTCTTTTGTCAAAAG
ATGCTTTGAGCCATTGATGTGTTCTCTTGGTTCAATTATTATAAGACTGTGCTTGTCTTTTATTTTTTAT
TAAAGAATTTTAAATGGCCTGCCTAGGGGAAGACTTCTTTTGGAAAACCAAGAAGATGATGTTAGTAATA
ATACATTAACAGGGAATAGTTTCTTGAGATGG
>WRKY70
TCCCAATCCCAAAGAGTTATATATATACAACTCTAACCCAGCCCTCCCATCTCCCATTCTCAGTTGCCTC
TCTAAAGCTTCAAAGCAACACATACCCAATTTGTCAACAGGCTTCATTCATCATGGACTCCTCGCTGAGC
CTTGATCTCAAGGTCGGTTCTCTCCGGTTCCCCACCGAAGTTCCAAAAGTGTTACGCAATAGTCCCAAGC
ATGAGGAAGAGGGGCTTCTTATGAAAAGAGAGGTTGGTGTTCTTGAGGCAGAGCTCAATCGGGTTTCTGA
GGAGAATAGAAGACTAAATGAGAAGATTGCCATCATTTACGAAGATTGTGCCAACCTGCAGAGCCAGATA
AAAGATTTGATGACCACCATGCGCTCAGATAGGGGGTCGGTCTCGCCGGAAAGGAAGAGGAAGAGTGAGA
GCTCTGCCATGAATGGCTACAGTGATGTGGCTAATGGAATGACCAATTGGATGGGACGTCAGATTGAAAG
CAACTCAAGCGGAAATTCTTGCAAGCGACCGAGAGAAGATTGTGATCTGAAGGTCTCTAGGCTCTGCGTT
CGCACCGATCCATCGGATTCAAGCCTTATTGTAAAAGATGGGTATCAATGGAGAAAATATGGTCAGAAGG
TGACAAGAGACAATCCATGTCCAAGGGCCTACTTCAGATGCTCATTTGCTCCTGCTTGCCCTGTCAAGAA
GAAGGTGCAAAGAAGTGTAGAGGATAGATCGATCCTGGTTGCAACTTATGAAGGCGAGCACAACCATGGT
TACCCTTCTCAGCTTCCAGCACCCAATGGTTCCAGCCGTGGTGGCTCGGTCTCTCGCCATTCTTCCGGCC
CGAGCAACGTAACACTTGATCTCACACGAGTGGGATCGCAGCAGGAGGTTGAGTCACCCGAGCTTCCGCG
GAGTTTGGTGGAGCAAGTGGCGTTGTCATTGACGAAGGATCCAGGGTTTAAAGCCGCACTGGCCACCGCC
GTTTCTGGGAACATTCTTTAGCTCTCTCCTGTACGTTGGGAATTAGGGATCAGCTGAAGTGATCCATTAT
TCTATTTTTCTGTGTCTTCAGATTTATTTTGGGCTGCTCATGCTCTTCAGGGTGATAAGATGATGTAGAG
ATGGATGACGCATTTGTGAATAGAATTTTCTTAGCAAGAGATTCAGAAATTTTATTTAAATTGGGGAAAA
GAAACACCTTATTGGGTGCATGCCCGTGGTTCCTATTTTAGCAAGCAAGATCCAAATGAATAATGGAAAT
AAAATTGATATAAAGAATTTATATTCAA
>WRKY71
GCTCCACGGCTTCCTTCTTACACGAGCTCTGCCCTCCTCTGGCTTCCTTCTCCTCCCCAAAGCAAACCAT
TTTTCATCAATTTTCATGGAAAAAGTGTTTGAATCAGAGGGCACTTGGTCTGATGGGTCGATGAGAGAAC
TCATCCATGGGGTCCTTCACGAGGAGTCCCCTCATCTCTTCGTCCCACCTGAGGCCAAGGAAGCCAAACA
CGTTGCTTGCCAAAAGTCCGTAATCGACAAGCTCATCTCATCAGTCTACTCTGGCCCAACGATAGGAGAC
ATCGAGAGTGCATTGTCCATGAGCTATCAACACGGCCCCTGTGGTTCTCAAGTCCTGTTTTCATTTCCAG
AGATAGGATCAGGTAAAATGAAGAAAAAATATACGCTAAGGATCAAGAGCCGTGGGAATGAACTCAACGA
TGATGGTTTTAGGTGGAGGAAGTACGGTCAGAAATCTATCAAGAACAACCCAAACCCAAGGAGTTACTAC
AGGTGCACAGACCCACGTTGCAATGCTAAGAAGCAAGTAGAGAGATCCACGGAAGATCCAGAGATGCTGA
TCATCACCTATGAAGGCCTCCACCTCCACTATGCCTACTCCAATTTCTTCTTGTCCCGGTCTAAGGGGAA
CTCTGCCACAAGTCTTCATGTGCCAAAGAAGCCCAAGGTCCAGCCCAAGAGCCCGGATGCGAGACCCCCA
GAGCCGGAAGCGTCAACGACACAGCAGCAGCAGCAGCAGCAGCTTGTGATTGCTTGTGAGAAGAGCCCTC
AACTAAGGCTCCTTGTGGATGCTCTACCGAATCCTGTAGTCGGGGAACAGAGCATACAGCGCGAGCTCCT
GCAAGACAATGTGCAGTGCCCCCAAGGCCTGCTGGAAGATATTGTACCCTTGCTGCAACCAAGGTCTAAA
AATCAACAACCAAAAGATACCGCCCAAGTCCTTTGGATCCTGGATGCAGTGGTCAGCGGCATCAGAGGGG
ATGGTGAGCGGGCCTGGGCAATGCTCGAGAGCCTCACGGGGGAGGGGAGATCAGTCGGCTTCAAGGTGGA
AATGGGCGGTGCAAGGGCGCACCATTTGGATCTCGTCAGAACGGACGTTGGAGGAGGTGGAGAGCTCATT
CAGTGGTTCTTGGAGGTGGCGGAGCTCTCAGAGAAGGAGGAATATCTCATAGTCCGATTCATGGAGGCCA
GGGAGAGGGATGTGGTGCTCGACCGGTCTTGGGTGGTCGCCGGCCAGATGCTAGCGGTGGAGCCAAGATG
GCTGTGGTTCTGCCCAATAGAGAGAGCAATTTGCTCCGCCCTGATACGTTATGCGGCGTACATTGCTGAG
AGGTACGATGATGATCTGTCTTCTCAGCTCCCCTTGACCTTGAGGGATGGCTCAGTGCCACTGAGGGGGG
CTCCATTCAGGTTTAAGAAGTTCTGGACTTTTTATCCGAGGTCATGGGACATAATTAAAGAGGTTTGGAG
GATGTCGGTTTATGACGATGCGAGATGCCAGGTGACTAGGAGGCTTGAGTTGGCTAGGTACAGGCTCATA
CGGTGGAACCACCTTGAAGTTGGTGATATCTTCAGGTGGATCGAAGGGGTGGAGGCAGATATTGTGGAGC
TTCAGAGGAAAGAGGATTAG
>WRKY72
CTCTCAGACATATACTACCCTCTCCTCTCCAACTCCATTCCAACTCTTCTATTAAAAAGAAACTCCATTC
CAACTCCCTCTCTTCCTCTTTTCTTCCCTTCTTTTGGTCTCTCCAAGCTATGACTTCTCCTACCGGGAGT
TTAGAGACCTCGTCCAATTCTTGGCCGGCGGCCGCCTTCTCCTTCCCGACTACTTCCTTCTCCGAGCTCC
TCTCGGGAGCTGGCAATGATGGCGAGGATTGGTTGATGACCACGGCCACCTGGGGGCTATCTGACAATAT
GGGAAACGGTGGAGCAGGTGGACCGAAGTTTAAGTCCATGACTCCTCCTTCACTGCCCATCTCTCCTGCT
CCTATCTCTCCATCCTCATACTTTGCCATTCTGCCCAGCCTCAGCCCAACGGAGTTCTTGGATTCCTCTG
TTCTTCTCTCCTCTAATATTCTGCAATCTCCAACAATTGGTACTTCTCCTGCACAAATGTTTGATTGGAG
GGGACCTGCTGCAAGTTATCAGCAAGGCATCAAAGAAGAAAACAAGGGCTACTCTGAGTTATCGTTTCAA
ACCCAAGCAAGTAATGGAGCCGTGCAAACAACATCCTTCCACCCTTCTTCAATGCCAATTTCTTCAGATC
AAAAATCATGGAATTACCAACAAGAGAGCAACAATGCCAACGTGAAAGCTGAATTAGTCCCTCCCAGCCG
AGCAAATTCTTCTGGGATTCTACATGCAAATGCCCAAGTTGACACTGGCGAGCAGCAATCTTATTTTAGT
CATTCTACCCAAGCTGCTCAAACCTTAAGAGAGCAGAGGACGTTAGATGATGGCTACAACTGGAGAAAGT
ATGGGCAGAAGCCGGTGAAAGGAAGCGAGAACCCTCGCAGTTACTACAAGTGCACTTTCCCGAATTGCCC
GAAAAGGAAGAAGCTGGAGAGGTCATTAGATGGACAGATCACAGAGATTGTGTACAAGGGTGCTCACAAC
CACCCAAAGCCTCCGTCCACCAGAAGGAACTCAGCTTCCTCTCAAGCTTTCCCGGCTTCAGGTGCTGCTG
AAGCATCTGATCATTCTTTCGGGGCGCAACCGGGCACGCTAATAGACTCTGTTCCAACACCAGAAAATTC
TTCGGTCTCTTTCGGTGACGACAATCTCGATGCTAGTAAATTGGGTGCCGATGAGTTCGATGAAGATGAA
CCAGATGCTAAGCTTCGGAGGAAAGATGGTGAGAACGACGGGATTTCAGCCTTAGGCAATAGGACAGTGC
GGGAGCCTAGAGTGGTGGTTCAAACCACAAGCGATGTCGATATCCTCGACGATGGGTATCGGTGGAGAAA
GTATGGGCAGAAGGTGGTGAAGGGGAATCCAAATCCAAGGAGCTACTACAAATGCACCACTGTGGGTTGC
CCGGTGAGAAAGCACGTGGAAAGGGCATCCCATGATCTCAGAGCAGTGATTACAACCTACGAGGGCAAGC
ACAACCATGACGTTCCTGCTGCTCGTGGAATCGGAGTGCGTAGGCCTCCAACGGAGGACGATAACAGCAA
GAATAACTTCACCATGGCTATTAGACCAACGGCGATGGTGAATCATCCTAATCAAATGATGACTAATTCT
CTATTTAGTAGTAGACCAAGTGCTTCTGTAAGCCAGGCTCCCCTTACACTCGAGATGCTGCAAACCCCCG
GGAGCTATGGATTCTCTGGTTTTGACTACTAATGAATTCTTACATAAATCAGCAGCAGCAGCAGAGACGG
ATGGAGGGTGTGTTCTCAGAAACAAAGGAAGAATCAAGGGATGAGTTGCTTCCTGAGTCGTCGCAATGCT
GAAATTTGTTAGGGGGAAGAGCAATGGACACGGTACTAATAGTTAGGGTTCTCATTGTATATTATATAGG
GTTTTCGTTGTAAATTGAGTTAAAGAGGTATAGATTTTTTTTTTTTTTAAATATCATTTGTTTCACTTGT
TTTGGAACCCTTTTAAGCTACAAACAAGACCTTTTGACACCTGCATGGCTGTATCATGAGAGTCGGGAAA
AAAGTGAAGAGGAAAGGGATCTGAATAAGTCCAATCTTCATGTTGTACATCAACAACTTATGAAATGTCA
AAGAAAGGAAATATTCATAGAATCTATCAGTTTAGAGTTGAGGCAGTATGTCAATAGGTTCAAAATAAAT
TACCTTCTGTAGTGGTTTGATAAGTTACCAAGTACTTTTAGTTGAAATGCAATTCTCAAATATATGAGTA
ACACGAACACAAAATATATTGAAAT
>WRKY73
GTGCACATCTTTTTCCCCACATAAAACGAGACCAACCTCTCCCCTCCCCCCTCCCCAACCAGAGAAAGCA
AAGAAGATTTGAGGAAGCGTGAGGGTGACAGTATGGAATACTTGGAGCAAGAGAATTCTTCCATAGATCG
AAAGAAGTTGACTGGAGAGTTGATGAAAGGGCAAGAATCGGCAACCAAGCTCAAGATCCTATTGCAAGAG
TCCTTTTCATCAGAGGATCACGCAAAGAACTCCATGGTTGAGCTCTTTATTGAAGAAATTTTGGGATCCT
TCTCTAGAGCATTCACTATCTTGAACTCTGGCAAGGCACCAGAGGCCCCTGTAGATCAGGCAACCACTCC
TTGCTCTGAAGAGCAAGAAAGCCAGAATTCAAGTAAGAAGAGGAAGATCCAATCAAGTCCAAGAACTGGT
TATAGGAGAAGGGCTAATCTCTATTCATCTACAAGAATCTTATCAGAGACGATGGAAGATGGTCGTACAT
GGCGAAAATATGGACAGAAAGATATCTTTAATTCTAAGTATCCAAGGAGCTACTTTAGATGCACTCACAA
ATATGACCAAGACTGTCAAGCCACAAGACAAGTCCAGCAATCAGAGGATGATCCCTCCATATATGTGATC
ACTTACATGGGAGAGCACACCTGCAGAGATCCTACCATATCTCCCCATCTTCTCCCACCTTCCCCTCAGA
GACCATCTTCTATCATTAGCTTTGGATCAGAAACCACTGCAGATAATCAAAATGAAATCCCCCTCAACTC
TTCCTGCTTCTCGGTACTAAAGCAAGAGACTGATGAAGAAGCGCCAAGCGATCCAACTCCAAGAAGCTCT
TCCTTAGAATTTCTCATGCTGCCAGACATCGAAACATTCGAATGGTCTGCGCCGATGGCACAATACATGG
GGATTGCATTGGATCAATGCGATGCTACGTCTGACATGCACTCTTCTAATAGTTGTTTAGATATGGAAAT
TAACACAATCTCATTTGAGTTTGATGATGTGTTTAGCGTTGATCAGGACAAGCTTTTCTAAGACTAGAGG
TAATTTGAAAGGTACTGCCAGCTATGAGAATTTTGTTCTTTTTTTTTGAGGGATAAAATTAGCTATGAAA
CTTTTAATGTATAGTGAGAGAAGCTTTGTGAAAGCTCTTTTATGTACTCTAATTTCAATTTGCTTCACTA
TTGAGAAATATGAATAATCTTTTTTCTGAA
>WRKY74
ATGGCCCTCTCCATCTTGAAGCGCAGCAAGACAGAGGTTGGCCACCAGGACCTGGTGGCTACCAGGTCGG
GCATAGGTTCCGGTGATGCAGCTGCACTTGGTGGCGATCAAAGAGGTCAAGGTAAAAGGAGGGACCGGCA
TACATGGACAATAGTTACATCGATACCATATGACGATGGCCATCAATGGAGAAAATATGGGGAAAAGATG
ATCAGTAGCTCCAAGTTTCCAAGGTGCTACTATAGGTGTACTTACAAAGCTGAGCAAGGGTGCCAGGCAA
CAAAACAGGTGCAGCAAAAGGACTTCGGTGACCCTCCCTCCTTCTTGGTCACCTACACCAATAAACATAC
TTGCAGCTCTACGTTCATGGCTCCCCATTTTGTGGTGGATCCATGTCAAAGTGAGCCATTCTCTCTTTGC
TTTGATTCAAGTGCTGGTGGAATAATCAACGAACAGCCTGCTTTCCTCACTTCCTTGCCCACCATCATAC
AAGACTGTGATGGAAGAATGCCCAATTGGCAACATGATACTAGTTCTTCATCGAACCAACACATGTCACT
AAATGTGGCATCACAAGCATACATGGAGACGGCAGGAACAATCTTGTCTAGCTTTGATGATATCTGTTCC
AATGCTTGCCCGATGTGGATCTCACATCGGTCGGATGTGGATTACATGATGATGGAACCAATGGAATTAA
TTGAGTTCGATGGTAAGGAGTTGATCTTCTAA
>WRKY75
ATAAGGGGTCATAAAGAAAGAAAGCAGCATGGCCTGTCCTCTGTCATGCCCTTCCCCTTAGAGAAAGAAA
GCTTGATCCATATCCTTTTTGCTGTCACTGGTAACCTCTATCTCTGACCTTTAGCATACCTTTCATGTGG
GCTTTGCCATGAACCATGTGACTGCAAAGAACCCAGTTCCCCAGAAACAAAAAGAATATGTGGTTGGAGA
AAGAGAAAGAAGAGCTCACAAGTTACAAGGAACAATGGATGATGGCTTCCCACCTATAACACAAGTTCTG
AAGTTTCACAAAGTGTCCAAGATGGACAATTCAGTCTCCAAGAGAAGAAAGGTGTTTCAGAAGACTGTGG
TCACATCCAGAATTGAAGCAGAAGTGGGGAAACAGAAAGGTGAATCTCCACCTTCAGATTTTTGGTCTTG
GAGGAAATATGGACAGAAACCCATCAAAGGATCTCCATATCCTAGGGGCTATTACAGGTGTAGCTCCTCC
AAAGGTTGCTCAGCCAAGAAGCAAGTGGAGAGGAGCAAAACAGATTCATCGCTTCTCATCATCACCTACA
CCTCAGATCACAATCATCCAGGTCCTCATCTCCCCACCATTTGCCCGCAAGAAGCATCCCCACGGAATCA
GTCCATTAACCAAGACCTCCCCGCACCAAAGAGCCCAAGCCAACCCAACACCACAAGTGAAGGAAGCCTC
AACAAAGAGCAATCCCCCCTCCCATGTCCGCCCAAGTGCTCACAAGAGATCTCTCAACAAAACCAACCAT
TAGAAGAAGTCCATGATCATCAACAAAATGTCCTCTTTGATGAAGAGAACCCCCTCCCTTCCCCAAATTC
GATGACCTTCTCATCAACAACACCAAAGACTAATGAGGAGAATGACTTTTTTGATGAGCTAGGGGAGCTG
CCCATCCCTTCATCTCTCACAAGCTTGGTCAGAGAAAGCTTCTTCGATGAAAGGATCCTCTTCCTCCCTT
CTCAAACTACATTCTCTTAGATGTAGTTGGGCTTGTTCATATTTCATACAAACTGTAGCAGTTTCTTTTT
CTAGCTTTCCTACCTATTTAATCTTTATCCTCTCACTGTACATAATTCTGTCCCTTGTTTGGAAAGCAAT
CATCATATGAAAGTGGAAAAAGCTAGCTAACTTTGTTTTCGAA
>WRKY76
CACCCCTCCACCACCATCCTTTCAGGAACCCCTCCACCATTCAAATGGAAGTTCAAAACGAGCCTTGATT
GCCAAAAACTGAACCACCTCTAATTCATTATTCAAAAGGAAGTGACCCCATGGCTAGTGATCCTCCACCC
ACCAACTTGGAAAGAGAAGATGTTAGAGAAGGCCGCAGTCTTACGTTGCCCGAAGATGGATATGAATGGA
AGAAATATGGCCAGAAATTCATCCAAAACATAAGGAAGTACAGAAACTACTTCAAGTGCCGGAACAAGAG
ATGCAATGCAAAGAAAAGAGTTGAATGGCATCCCAGAGACCCTAGCAGCAAAAAAATCATCTACACTGGA
GTGCACAACCACCCTCCTCCGCGACCTCAATCGCCCTCGGAGCAAGAGGCTTCGGCTAGGGTGGCAAATA
GGTACAATTTGGCAAACCAAGTGCTTGGTTCTTCCAGTGAAACCTCCTAGTCTCTTGCATTTTTAAGCCT
CCTCTCAAGAAGTCATTAGCAGACAGTCATGGTCATTATCTAGTCAATAAAGATGCTTGAGCAACCAAAA
GATAATCGAAACTAGGTAAATGCTGGAATCACAAGTATGCTACTGTTATTATAGCAAGTTGTTCAAGTCC
GGTTTGTATTCCAAAGAATGATATTGATCAATCTTTCTTGTGCTAGCTAGTTTATCATCTATTTGTAACC
TTAGACTTTACATAAGACAAGAGTTCCACTCTTTGATCCAAGTAATGTCTTTACTACTGGTGCTACTATC
ACTAGTA
>WRKY77
TTATAATTCAAGTCCCTGGGCTTCCTTTTATTTTATTTTTCTCCGGTGCTTGGAGGAATTCTATTTTGCT
GCGATGGGAGAGGAGACGGAGAAGGGGATTCTTTTCTGCGGCGGGACTTCGCATTCACACCCTTCTGATC
CCACGGCAGCTGAGGGGGCCGAACGGGCGCCCGAAATCTAGGGTTTCCTCCGTTCCTCAGTCCGAGCCGC
TGCAGTGAGTTACTGACACCTATGAGATGGCCTGGGATTTGGGTGTTATCTGAAGTGCCTAGTGCCAGAC
TTTTGGGAGTTTTGGGGCTTCTGCAACTGTTGTTTTGACATGGAGGAGGTGGAACTAGCTAATAGGGCGG
CTGTGGGAAGCTGCCACAAAATCCTCAATCTTCTATCTCGGTCCCAAGACCAGATCCTTCTATGTAGAAA
TCTAGTGGCAGAGACTGAAGTGGCTGTTTCTAGATTTAAGAAAGTAGTTTCCAAGCTTGGCAATGAAGCG
GGTCACGCAAGGGTCAGGAGGTTGAACAAAGCTCTGTCCCCCTTTAATCATAAGATCTTTCTAGATAACC
CAATAGCATCTAGGTCAGTTCCCTCTCCAGTGCCTCTCCAGCTCCTCCCAAGAGATTCTATAGAATTCCC
TGGAAGAGAATTAGGTTCTACTGGCAGAATCCCTCAACAAATCCCACAAAGGATGTTCCTTGAGAATCCT
GTACTGGATGTGGATGCTGCTTCTAGAAGCACTTTCCAACTTGGTCCACACGCTCCACCCACCCACCTCC
ATTTCCTCCAACAGCAGCAGAACAACCAAAAGTTTCAGCTTCAGCAGCGGTTGAAATTCCAGAGTGAGAT
GTATAGAAGGAGCAATGGCAGAATAAATCTTAAGTTTGATAACTCCAGTTGCTCAGCCACCGGATCATCC
TCGAGGTCCTTCTTGTCATCGCTAAGTGTGGATGGAAGTGTGGCGAGCTTGGACGGGAGGCCCATCCACC
TAATGAGTGGGCCAGAATCATCCAATCCAACGAACTCGAACCAGTATCCAAGGAGGAGGTGCACGGGCAG
AGGGGGGGATGGGAGTGGCAGATGTGCCACTGCAGGGAGGTGTCATTGCTCGAAAAAGAGGAAGCTACGA
GTGAGGAGATCTATTAAGGTGCCTGCCATCAGCAACAAGATTGCCGATATCCCTGCTGATGAATACTCAT
GGAGGAAGTATGGGCAGAAGCCAATCAAGGGTTCTCCTCATCCTAGGGGATACTATAAATGTAGCAGCAT
GAGAGGTTGCCCTGCAAGAAAGCATGTTGAAAGATGTGTGGATGATTCCTCGATGCTCATTGTTACTTAT
GAAGGTGAGCACAACCATGGCAGGTTAGTGACCCCATTAGTGCACACATAAAGGCTGGACTGAGCTCCTT
CACCAAGTGGTCCAAGTGCTCTCTCAATCAGTCCTGTTTGCAAGCACTTGAGCTTCTCCTGTAAATATAG
CTTTTGTGATCCGAAAATTCAAGTCATAGAGAGGTAGCTTCTGTGGGATGGTTTCTGGGTCTTTTGTGGT
TTTGAGGGGCTGCTGAGCCGCATAGAAATGCTACCAAGAAATGTTTGAACTGTAACCACCATTATTAACA
TTAACGGATTCTGGTTAGTCTTAATTCTCTTAGATTTTAGACTAAGTTCATAGATCTTGATATTCTAACT
GTAAGGGTTGAAGGATGGTGTGATCAACAATACAATGTGATGTTTGAAAACAACTGAATGAGTATGTGTA
GTCGTGAATTCAAAGAGTAGAAACTTTTGTTTTTCAATACCTTTTTCTGTTATACTTGGAATGTGTTTAT
TTCATTTATGTAAATTCACATTCTATTTTATCCTTAACCTCCTGGTGGCTATCCGAGCTTTGATATCTCG
GTTGCTAGTTGATGTGTA
>WRKY78
ATGTGTGACTTCTTCTGGCAAAGGATGGAGAATGACCAGGGCGACCTAGCTGACATAGTCCGCGCTGGTG
GTCGTGGCAGTGCGTTGAGCTCCGAGTTCCCAAACACCAGCTGGCAGCTCCCTTCCGAACCCATCACCTT
CCCGCCGCCGTCGACCGAGGGGAAGGCCGTTTGCGACTTCGGTGACCCCTTCGCCGGCCTCCGAGACCCG
CTGCTCGACCAATTGATCGGCTCGGAGTTCTTCGATGGCCCGAGCACAACATCAGGCCTAGTCAGCATGA
TCTCGGAGGGTGGTGGTGGTGGTGGTGATGGCGGTGGAAGTAGTGGTCTTGGGGCGCAGAACATGATGAC
GAGTGCGGAGATGAGGCGGCCTTGTAATATGTTCTCGCGGGTGCTTCAGATCTCGCCGGGCACCGGCAGG
ACTTCTCCGCTCTCGCCGAGGGTGATCAAGCCTTCTCCAGTAGTGGCTGGTGGCATGATAAAGGTGGCTG
ATGGCTCGTTGGGCTGCCCGGTGGATCCCAGCATTAGGGTGCAGATCTCGTCCCCTCGGACTCCCGGGAT
CAAGCGAAGAAAAAGTCTGGCAAAGAAAGTGGTCTGCATTCCAGCACCGGCAGCAACAAGCAGCAGATCT
AGCGGAGAGGTTGTTCCTTCTGATCTATGGGCTTGGAGGAAGTATGGCCAGAAACCCATCAAGGGTTCCC
CATATCCGAGGGGTTATTACAGATGTAGCAGTTCGAAGGGATGCTCAGCAAGGAAGCAAGTCGAGCGAAG
CCGAACTGATCCCAACATGTTGGTCATCACTTACACATCCGAGCACAATCACCCATGGCCAACTCAAAGG
AACGCACTTGCCGGATCTTCAAGATCCCAATCATCAAAGAATAGCTCTTCAGGTTCAAAGAACTCTCCTC
ATAAGCGAAAACCACCCACAAGCCATGGAGAGGAGTCAAAGGTGATGACAAGCTCGAGCGCTCCTGCAGT
CAAAGGAGAAGCGAGAGAGATGGGGAAGGCCATAGATTCAGTGGAAAATAATGAATTCGATCAATTGTTC
CAGCAGAGCTACAAGTCCATGATCCCAGAATCGAATCAACCCAATGACTTTTTCGCAGATTTGGCAGAGC
TCGAGCCTGACCCAATGAGCCTCATCTTCTCAAAAGGATCAATGGAAACCAAGCCAGATGAGGAGAGGGG
AGAGAGAGCTTTGGATCCATTCAACTTTTTTGATTGGACTGGGAACTCATTTGAAGAAGCTAAGAAAGGT
TTATAGCAAGACCTGGGTACAGCAAAACACCAATAGGAAAAACAACCCTTGGTTTGTTTGATGGAGGTGC
AGTTGTGTCCAAGGCCTCGGTATAAACCTTGAAGTACAAGTTAGAATCTTGTGGTGGGGACGCATATGAT
GCTGCTTGCAAGACTGAAATGAAGAGAGTAAGCAAAGATGGTCAAGAATAATTCCGACCATCGAGTATGT
ATGCCCCTCGATGCATTCAAACACTTGC
>WRKY79
CCTGTTTCTCCCTTCCTCTGCTCCGATCTCTTCGTCACTCCTATGAGCCTATCTTGTTACACTTCAAATC
CAATGGAAGAAGTAGATGAATCAGAGACCAATTGGCTCGACAGTTTGGGCGAGGAGCTTGTGAGAGAGCT
CCTTGATGACACTATACCTGTCTTCGTCTCGCCCAACGTCACAGAACCTGAACCAGATACAAGAAGTGAA
TCCATAATCAACAAGCTCATCTCAAGGGTCCACTCATCCGGCCCGACAATTGGTGGTATCGAGAGTGCAC
AATCTGAAACCTTTCAGAGTGGTGAGCCAGATGGCCATGGCAGTTCCCGACCCATTATCTCACTACCAGA
GAAAGGATTGGGTAAGATGGAGAGTAAGTATACTCTAAGGATCAAGACCTCCCAGAATGGGCCTGCTGAT
GATGGCTACAAGTGGAGGAAGTATGGGCAGAAATCCATCAAGAACAGTCCTAATCCGAGGAGCTACTACA
GGTGCACCAACCCAAGATGCAATGCCAAGAAGCAGGTGGAGAGGTCGATGGACGATCCAGAGACGTTCAT
TGTCACCTATGAAGGCCTCCACCTTCACTATACCTACTCGCACTTCTTCCTATCCCGAACCCAGGATTCC
TCAGCTGCTGACCTTCATCTGTCTAAGAAACCAAAGATCCAATCCATGAGCATGCAGACCCAAGTAGCTG
ATTGCCCGGTTACAGAGAACACAGCATGGAGCTCATCCATAATGGAGCAGAATCAATTGCAGCCTTGGAT
CAGTGGAGGCCAAAGCCCACAAGGAAGGCTTCTGGAAGAAGTTGTGCAGTGTCCGGTCCGAGAGGACACT
TCGCAGCAGGGGTTTCTTGATGATCTCATGCAGAGCCCACAAGGGCTGTTGGAAGATGTAGTACCATTGT
TGGTGAGAAAGCCATCCAATTCAACCACCTCTTCCTATGATCCTCGCTCCTCATCCCCAGCATCTTCTCC
ATCTTATTCCTCCCTTTCTTGGACGCCCATTTCTTCTTACCTTGATGTGGGAATACTCTCTAGCATTATC
TGAATGGAAACTGGTAGTCAAAAGGACAAAGATAATGTCACGTAAGTGGTAATTAGATAGCTAGAAGTAT
ATACTTTGGCTTAGAACTGCATGGGTAAAACATAGTCGCTCCAGTCCTCTTTTACACCATGTAATACTTC
AGCCATTGGATATGACAGCATAATAAGGAAACATCGCAAACTCAATGAACAATATTCAAGCCTAATTTTA
TGTACATCA
>WRKY80
TCTCGCCTCCCTCTCCTCTGTTCCTCCCTCATAAGCCCATGCATACACACTAACACTTTCTTTAAATCAA
TCCCTGCACACCCTCTCTCAGCTTCTTTAAGCTCCTTTGTCTTCCCCTCTTCCTCTTCCTTGGTCTCATC
TTTTCTCTCTTTCTCCTTATGGCTTCTTCCACAGGGAGTTTAGAGACCTCAGCCAATTCTCGCTCGACCT
CTTTGTCCTTCTCCTCCCCGTTTCCAACCTCCTTCTCTGAGCTCCTTGCGGGAGTTGGCGATGATAACAT
GGATGACCAACCGAGGAAACGGGATAGCCAGGGGCTTTCAGACCTGGCAGGGTTGGACGGGGGAGGTATA
CCCAAGTTCAAGTCTATACCTCCTCCCTCATTGCCCATCTCCCCTCTTCCTTTCTCTCCCTCTCCCTACT
TTGCCATCCCGGCTGGTCTAAGTCCTGCTGAGCTCTTGGATTCTCCAGTTCTCTTCTCCTCTTCTAACAT
CTTGGCATCTCCAACCACTGGGGCTTTTCCTTCACAGGCTGTCAATTGGAGGTCCACCTCTGCTAATCCT
CAACAAGGCATCAAGGAGGAAAACAGGGCCTACTCTGAGTTCTCTTTCCAACCCCACACAAAGCCCATGA
ACTCCCAATTAGCATCCTTCCAAGCTTCTTCAGCCTCAGTTTCTATGGAAGAGGCCTTCAAAGGACTTCA
ACAATGGAGTTACCTTGAGATCGGCAACAATAGTTCCGAACAATCTTCACAAAGGGCCAACATCAAAGCT
GAACACATGGCACCAATCCGAACTAATTCTTCAGAGATTCCAACTCTGCAGGCCAATTCACAAAACAACA
ACAACGGTGGGTATAATCAATTGGATTACAACCATTCCAACCAAGCTGCTCAGACCCTTAGACAGCAGGG
AAGGTCAGACGATGGCTACAATTGGAGAAAGTATGGGCAGAAACAGGTGAAAGGAAGCGAGAATCCGCGG
AGCTACTACAAGTGCACCTACCCGAATTGCTCGACAAAGAAGAAGGTGGAGAGGAACCTAGAAGGGCAGA
TCACTGAGATTGTGTACAAGGGCACCCACAACCACCCAAAGCCTCCACACAATAGAAGGAACTCTGCTTC
TTCTCAGGCAATTCAGGGTTCTCTCCATTCTGAAGCATCCGATCATTCATTCGGTGGGCGATCTGGCACC
CCGATCGACTCCGTTGCGACACCTGACAATTCCTCAGTTTCCTTTGGTGATGACGATGTTGATATGAGCT
CGCAGAAGAGCAATCCCGGAGGGGTTGACTTTGATGAAGATGAACCCGATGCAAAGCGTTGGAAGAAAGA
AGGTGAGAATGAAGGGATATCAGCTTCAGGAAATAGAACAGTGAGGGAACCCAGGGTGGTGGTTCAGACC
ACAAGTGATATCGATATCCTCGACGATGGGTATCGGTGGAGAAAATATGGGCAGAAGGTGGTGAAGGGCA
ATCCAAATCCAAGGAGCTACTACAAATGCACAACTGTGGGTTGCCCGGTGAGGAAACACGTAGAGAGGGC
ATCACATGATCCAAGGGCTGTGATCACAACATACGAGGGCAAGCACAACCATGATGTTCCTGCAGCTAGG
GGAAGTGGTGGGCACACAATTAGCAGGCCATTGATAGACAACAACAACAACAACATCATCAGCATGGCCA
TAAGGCCTTCAGGCATAGCCAACCATGCAAACCAAGTCACTGCTAACTCTTTCTTCGGAGGACGGCTCCA
TGCATCGGAAAGCCAAGTTCCATTTCCACTAGAGATGCTGCAGTCCCCGACGAGCTTCGTTTACTCTGGA
TATGAAAATTCGATGACCTCCTTCATGAATCAGCCACAAAATCAACAGCAGAGACACATGGAGAGTATGC
TTCCTAAAACTAAAGAAGAACCAAGAGAGGACTCGTTTCTGGAGTCATTGCTATTCTGAAAAGGATCGAT
TTGTGGTAATTTGAATAATGTTGTATATGGCATGGTTTTGGTGTAAATTTTTGCAGTGATATACAGAAGA
CAGTTTCATTTGTTCATTTGTTTGAGGCCCTTCTGCGCTAGAGACCAGGCCTCTGATACTCTTCTAACAT
ATCTGTATCACTATTTTGCAACACGGAAAGAGACCACGGGTAGTTTGAATAT
>WRKY81
ATGGATGACATCTTGAACCAAATCCATCATGCATGCGAGCTAGCAAGGGAGCTAGAAACCAACCTCCCAC
ACTTTGTGGACAATCCCCCACTCATATTGAGATCCTGCGAAGAGGTTTTTGGTGCCCTCAACAAAGCCAT
CCATGGGCTGCGATCTCTATATGCACCACACTATGGCACCCAGATGTTCTCTGGGGAGCCGTCTGGGTCT
TCTTCGGATATACGAGCCGGAGAAGGGAGCTCTCATGGTGGTAGCTACATGCAAGCAATGAATCTTCTCC
AAGGGCCATCGATGGAAGAAGACAATCCGCTCCCTGGACGTGGGCTGCCGGAGAACGAAACGGGCATGCT
GGATCTCCGGCAGCTGGGCTTGGAAATCCAAGGGATGATGGAGATTGGCGGTGGCTCGGGCTGCAGTGGC
GCCGCTGAGGCGAATGTTGAGGGATTTGGTAGAGGGGGAGGTGAGGCTCCGGCGGCGGCGATGGAGGGCT
CGTCGGGGTCCGGGAAAAGACCGGCCGGGCCATTGACTCAGAGATCGTCGAGGAGGAGGAGGGATACCGA
CGGGACGATCGTGAGGGTGCCGGCCCTCCGAACAGGAAACATGGAGCTACCGCCGGACGATGGATACACG
TGGAGGAAGTATGGCCAGAAAGAGATCCTGGGATCCAGATTTCCGAGGAGTTACTACCGGTGCACCCACA
AGAGCTACTACGGTTGTGAGGCAAAGAAGCAAGTCCAGAGGCTCGACGAGGATCCATACACATATGAGAT
CAAGTACTGTGGCAACCATAGCTGCCATACCTCCATCACACCACTCCTCATCTCCTCCATGGCACCCACC
ACCACCACCAACACCAACAACCCACAAGGAGAAGCCCCGATGCCGGAAGCTACCGCTCCGCCACCTTCTC
CCCCACCAACTTCAACCCAGCTGGAGATCTGGTTCTCTAGGGGGTTCGAACATGGCCAAAGGGAAACCCT
ACCCCTTATCGCTCCTCATGGTGGGGAGGGTAGCAGCACCCAAGCTGGACCTTCTCAGATGCAAGGTGGA
AGGGATGGAGACTGTCCGGTGGCAGACCTGGCGGATGCTATGTTCAATTCAGGCAGCAGCGGGAGCAGCA
TGGATGCTATCTTCTCAGAACCGAAGGATGACAATTGAAGAGAAAAAGAGAAATATATGAAGCCATTAGG
ACATCTGTGCCATTTTCTAACTGTTTTTGTATTTCCAGGA
>WRKY82
AAAAAATCTCACTCCCTCCTCTCTCTTTCTCTCTCTATCTCACATCGCTTCCAACTTTTCTCCTCTCCAG
GAAGAAAGACAAAACCCTAGCTCTTGGACTACAGCGAGATAGAGAGACAGAGGGCGGGAATCCGATGAGA
GCGGCGCGATGATTATGGAGAAGAGAGCAGAAAAGATGGAGGTCGCGGCGGTAGCCGGAGTCTCCCAGTT
CGTCGCCGACCAGATCGGCGGGATCTTCGACATCGCCTTCGACAGCGGGGGAGACAAGACCTCCGAAGGT
TTCCTCGAGCTGCTCGGCCTCCAGGACCTCCCCGTCTCCATCTTCGATCTCCCAGCTCCGGCGGCGCCGG
TGGAGGAGGCGACACCCTCGGAGCCACCACCGGAGTCCTCCGCGGTGCTCAACTTCCCGGCGACCCCGAA
CTCGTCCTCGATCTCCTCCTCCTCCACGGAGGCTGCCACCGACACCGATCCGGTCAAGACCCAGCCGGAG
GAGCACGAGCAACACGAAACCAAGAAAATTGATTCGAAGGGAGGGAAGAACAAGCGGCAAAAGCGTCAGA
GCGAGCCGAGGTTCGCGTTCATGACGAAGAGCGAGGTGGATCACCTGGAAGACGGGTACAGGTGGCGCAA
GTACGGACAAAAGGCCGTCAAGAATAGCCCTTTCCCCAGGAGCTACTACCGCTGCACCAGCGCGATGTGC
GGCGTGAAGAAGCGGGTGGAGCGGTCGTCGGTGGATCCAGCGGTGGTGATCACGACCTACGAGGGCCAGC
ACACCCACCCCAGCACCGTCCTGCCACGTGGCGTCCACCCAGCACTACTCCCTCCTCCGCTCGCCGCTGA
AATGCCGCCGCTGCCGCCGCCGGCGGAGGGCCTCGGCTCCGTCCTCCCTTCGCTCCAGGCGACCGAGCTC
CACTTCCCCTACTTCACCAGCTACCTCCCTTCCCCGCCGATGGACTTCCGCCATGTGTCCGCCGGTATCA
TCACGGCACCTTCCGGCGATTTGAGAGACTGCAAGCCCACGGCCGATATTCTGAACAGAGATCACGGGCT
GCTTCAGGACGTCATTCGATCGGATATCGGGAACAAAAAAGAGTAGATATTTGGGAAAAAGAAATATATT
ACATTAGATTGACCGTGAGGTTTGGAAACCTCTCTCCCGCTGGATCCCTTGGGAACGGGCCTCGCAAAGT
TCAAAAGACTGGATCCCTGTAAACAGTGTTTGGCAGCTTTGCAAAGATACGAGTTTTTGGAATATATACA
CCCATATCTACGGTTCCAAAATGACTGACACAATTTTTATTTTTATTATGTAACGACACTGTGTATCTTT
TCTTTCGCTCATTGCATATTTATGCTCGATATGGTTGTAGGTTAAAATTCTAACTTTGCGTTGGGATTCT
GAAATT
>WRKY83
TCTCCACTACATCATCTCATCTTTCACGCCTTGACTTCCGACGAAAAACCCAGCAGAAAATTCAGAAGAA
AATTCGAAGAAAAATACCTTTATTGCAGTCGGATGGCGGAGAACCATGGCGGCGGTGGCAGAGAAGCGGC
GGCCCCCAGGGCGGGCCCGCCGCCGCGGCCGACCATCTCCCTCCCTCCCCGCTCTGCCTACGAGTCCCTC
TTCCACGGCGGCGCCGCTGGCGGCGGGGGCCCGTCGGGGGTCAGCCCAGGCCCGCTGACCCTGGTGTCGA
GCTTCTTCGCCGAGGACCCTGACTCGGGGTTCCAGTCCTTCACGCAGCTACTTCAGGGGGCGATGAATTC
CCCCGTGGGAGCGGCGCCGCCTCGGCGGCCGATTGGGCAGGAGGAGAAGGAGGCGGAGAGGGCTTCGGGC
GGTGGGATGGAGAGAAAAGAGGAGGGTGGGTTGGGGCGGCAGAACCGGCCTTCGAGCCTGGAGATAACTC
AGCCTCTTCAGATCTTCACGGTGCCGCCGGGACTCAGCCCCACTTCTTTGCTGGGTTCTCCAGCTCTCTT
TTCACCCGGACTGGGGAACTTTGGAATGTCCCATCAACAGGCGCTAGCTCAAGTCACAGCCCAGGCTGCC
CAGTTTCAATTTAAAATGCTCAGTCAAGCTGAATATCCAGCTTGCCTTTCAGCGGCAACAGCCACATCCT
TGGCACAGGACACAGGCTCTGCTATCAACATGACACCAACCCAAGAAATGTCGACTCTGACATCAAACAC
AGATAATAACACCTTCAAATCTGCAGAGGGTCCTCATGCTGATCGAAGATCTCAACCTACAGCTGTTACT
GTTGATAAACCTTCGGATGATGGCTATAATTGGAGAAAATATGGGCAGAAGATGGTGAAGGGCAGTGAAT
ATCCTCGGAGCTACTACAGATGTACGCATCCAAACTGTCCAGTTAAGAAAAAGGTAGAGCACTCCCTTGG
TGGCCAAATAACTGAGATAATTTATAAGGGTCAACACAATCATCAGCGACCCCAACCAAATAAGCATGCC
AAGGAAGGTGGTACTTTGTCAAGTGGGCGTAATGAATTTAATGGGAACCCTGGTATTCCTGCTAACTCCG
AACCAGGTTCCCAGGTTTACCCTGGAAACTTCAGCAGATCAAATGAGACTATGCCTGCTCCTTCAGCATC
TAAGGGAGATCAAGAACCTCGTTATGGAACACCTGAACAATTATCTGGTGCCAGCGACAGTGAGGAAGTG
GGCAATGTTGAACTGAGAACAGATGAAGGTGGTGATGACGAGCCTGATTCTAAAAGAAGGAACATATCAA
CTTCTTCACAAAAGACAGTGGCAGAACCTAGGATCATTGTTCAGACAACAAGTGAGGTTGATCTTCTGGA
TGATGGTTACAGGTGGCGCAAGTATGGGCAGAAAGTGGTAAAAGGAAATCCTCACCCAAGGAGCTATTAC
AAGTGCACTTATGCGGGATGCAATGTCAGGAAGCATATAGAGAGAGCTCCAACAGACCCTATGGCTGTGA
TAACAACATATGAGGGGAAACATAACCATGATGTACCTGCAGCCAGGAACAGCAGCCATAACATAGCTAG
CGCCGGTGTTGCTTCCCATGGCTTACAACCAAAAGGACAAAATACCATATCCAATAATCAAACCTCAATT
AAGATAACAGACTACAGAAGCAATGATCAGAGACCAGTCGCAGTTCTAGAGCTGAAAGAAGAGCATGAAA
TCACTTAATTTTTTAAGCTATTCTGCTGTGAAGTATGTTTCAGACCATGGGGTGATGCTCATGAAGTTAG
GTGCTGCATACGTGGGTACTATGAAAGACCTGATCGGGTTCTTCATGGACACAGCAGCGGTGCATTCTAA
ATTATCAGGTTTGGACAGGAAGTTCTGCAGCAGGAACATTAATTAAAGCTCATCTTGTGTTGTTGTATCT
GATCAATTCAACACCTACCAAACTCCCTCCTTTGGTGATTGCTGTTCATTTATGTGTTCCTTTTGACACC
TCCTGAGGTTCTTGACTGTGACTATCTGACATCATTTCTGGTTCAAGAATACAAGAAGAATAATAAGCAA
AATGGAAAATTTGTACA
>WRKY84
TTTAGGGTGCAACTCGAGGCTAATCCATTTAGATTTTGTATCATTCGAAAAATTTTATGGAGTTCACTCA
TTCATAGGACACAGTGTTATTATGGCTTCAGGAATAAAAGTACTAAGAAGGGGCAAAAACGAAGCCGTCA
GCCAAGATTTGCATTCATGACTAAGAGTGAGATTGATCATCTGGAAGATGGCTACCGATGGAGAAAGTAT
GGGCAGAAAGCTGTCAAAAACAGCCCATTTCCAAGGAGCTACTACCGATGCACGAACAGCAAATGTACGG
TGAAGAAACGAGTCGAGCGATCCTCCGAAGACCCCTCCATTGTGATCACCACATACGAAGGCCAACACTG
CCACCACACTGTATCCTTCCCTCGTGGCAGTGCTCATGCTCAGAATGCAGCAGCCTTTGCCGATCACGTT
GCTTTATCTCCTCCACAGCTATATCTACCGGCCATGCAGTTCCATCAGAATCTTGCAGTGGGTGCAGGCC
AGTTGCTGCAAACCCCCCGTGGACAGCATCAACCATCCCTACCAGCGAGAACTTCGCCACTTCCCACTGA
TGAGGGTCTTCTGGGTGACATGGTGCCACCTGGGATGAGAAACAGATAGAGGCCATATAATAATCGGGTA
CATTGAAAGACTCTTTTAACCTCTATTTGACTTTTGCTTCCTTTAGAACTAAGATAATAGTAGGTACCAC
CTTAGCAGTATTGTTGCCATCGGACTGCCCATCATTTCAACTAGTGGCAGTGGTTTTAATGGGCATGGAT
TTTTAGAAATATGTACGGTATCCATGCAAGAGTTAAAGATATGTACATTAAAAACAAGTGTGATTTCTAC
AGAAAAAGAAAAAAAAAAAAGTAGATGTTATGTGCAATAAAAAAATTTATTTAATATCTTAAACAGGTCA
ATCAGACCTTAACACATAAACAGCTCCA
>WRKY85
ATTAGAAGTGAAAGATCATGCATGGACACGAGCTCAAGGCCATCTTCTTCCGAGCACAAGAACTCAATTA
CAAACAGTCAGGACAAGCAGCTCGAATCCATAAAAGACGAAATGGGCGAGGTAAGAGAAGAGAATGAAAG
ATTAAAAGCATTCTTAGCGCAAATGGTGAAGGATTACCAATCCCTCAAAATGCACGTCTTTGACATTGTT
CAAAAAGAACATTTCAAGAAACCAGCGGAGACTTCTAGCGGACTCGGAGATGTTGAAGAACCTGAACTTG
TCTCACTCAGCCTTGGAGCAAGCGCAAGTAGAAACAGAAATGAAGAGGAAAAAAGAAAAGAAAATGAACG
GATAAATGAAGGCCTCACCCTTGGATTACACTACAAAATTGATGGTTCTAGCAGCAGCCAAAGTGAACCA
CCGGCGAATTTGAGCCCGGACAACAGCTTTGAGGAGCCCGAGAAAGAAGATGCCGGCCGGGAGCCATGGC
CACCGACTAAGACAATATTTGAGAGTTCGAGAAATGGAGAAGATGAGGTGTTACCACAACCGCCTGTTAA
GAAAGCTAGGGTTTCTGTGCGAGCAAGATGTGATGCCCCTACGATGAATGATGGATGTCAATGGAGAAAA
TATGGGCAGAAAACTGCAAAAGGTAACCCATGCCCACGAGCATACTACCGTTGCACCGTTGCACCAGCAT
GCCCGGTGAAGAAGCAG
>WRKY86
TCCTCAGTACTGAGCTGTGGAGGGGCACCACCGGCCATTGACTGGGCTTCACTGTTCTTACCGAGTCCGA
TAGTGCTCCCGCAGCCGATGCCGGCGGGATTGTTACAAAGTGTGGGGAGGCCAGGCGAAGGCGAAGCCGA
TGCTACTGGTGGTGGTGGTGGTGTCAAGGAGAAGGGAAAGGGTGGAAGGACAAAGAAGGTAAGCAGGCCG
AGGTTTGCATTCCAGACCAGGAGTCCCAATGATATCCTTGATGATGGTTACCGATGGAGAAAGTATGGCC
AGAAGGCGGTGAAGAATAGCACTTATCCCAGGAGCTATTACCGTTGCACTCACCACACGTGCAATGTGAA
AAAACAAGTTCAACGTCTATCGAAAGATACAAGTATTGTTGTTACTACATATGAGGGAGTACACAATCAC
CCTTGCGAGAAACTAATGGAAGCTCTGAGCCCTCTTCTCAAGCAGATTCAATTCCTCTCTCGGTTTTAGT
ATGCTTTTGTTAAGTTGGGCATAGGAAAAAGTTGCCCATCCTTACAAATTAAACTTGTTCCATTATATAA
GATGCATAAAGACAACTCAAACTTACAGTTTACAGCATATAAACTTGTTAAACGAAGAAGGAAACAAAAA
TACTTTTCTATTAA
>WRKY87
CGAAAGTTAAACCAAAGAGATAGAATCAGTACTTATATCCACTTAGAAAGAAAGAGAGAAGAAAGAAGAA
GAGATCGAGACCTTGCCTTCCTCTCTCGTTCTCGCACCTAATCCCCACCTCTCTTCGCCGGAATTCCGAC
GGAATATTCTCAGCTTCTGGCCTCCTATCGATCTCTCAGGATCCAATTGCCGCTGGCGACGATGGAGGAG
CAGAGCCGGGATCCGGTCGCCACTTGGACGTTCTCCGGCGATCGAGGCTTTATCTACTGCACCGAGAGGG
ACGACAGCATCCTCGGCGACGTTGCACCAGAGGTCGGCAGTGGATTCCTGACGTTTGATCTTGGAGACGC
CTCGGGATTGGACATGGTCGCGCCACCACCCGAGAAGCGATCTCCTCCTCCTCCGCCGGTGCCGCCGCCA
AAGTCCGGTGCCGGATCCGGCGGCACGGCGTTGTCCAGCTCGACCGGCGATCCGCCGGAGACGACGAATA
AAGTTATCAGAAAAAGGCAGAAGCGAGCTCACCAACCAAGGTTTGCATTCATGACTAAGAGCGAAATAGA
TCTTCTTGAAGATGGCTATCAGTGGCGAAAGTATGGGCAGAAAGCTGTGAAGAATAGCCCATTTCCAAGG
AGCTATTACCGGTGCACAAACAGCAAATGCACGGTGAAAAAGCTAATCCAGCGGTCGTCAGAGGATCCAA
CGGTTGTCATCACCACTTATGAAGGCCAGCACTGCCACCACAGCGTAGCCTTCCCTCGTGGTGGTATGCG
TGCTCGCCATGCTGCCGCCCTCATGGACCAGTTAGTGCCAAGCTTGCGTTTTCCAGCGATGCCACTCCAT
GGGAACCAACCAATGGTTCCAGGGCAATTGGTCCAGTTCCCTCACAAAGAACATTACAACGAGGGTCTAT
TGGATGATATCATGCTCTCTACGGTGAGGAAAACGCAAGGAGAATGATTTATTATTAGAAGACTTGGTAT
CACATTGATAATTTTCGTTTTAATGTTGCCTAATAGAAATGGCATCCTAATTATCTGTGTGATATTCTAT
TTACCTTGTGAATATACTGCTTATAAGCTGTATCATGTGGAAAGATTCTAACAACACATTTTTCCTCAGT
AGAA
>WRKY88
CCATCTTAAGACTTGCCAAAGAAGAAGATCGAATGCAGAATTTTCTCCACTTGAGTTCTTTGCATGACCC
AGCAAGGGTGACGTTTGGGGGATGAGATCATACGATACGTGGTGATTCATCCCTTTCTCACTTTATTTCC
CTACAGATTCCTCTCAAAGCCAAAGAAGAATCCAAAGTTTTCTTCTATATAAAGGACCTCATTGAATCCT
CCCATCTTTCTCCATTCAGAAAGAAAAAATAAAAAAGAGAATCCTCCCATCCCTCGTTCATACGTTGCCT
TCCGGTCAATAGCCGCAAGCACAGTTTTTTTTTTTTTTGCATCTTTCATGAAGCCGGCGTGGATCGATCG
CTCCTCCCTGAGTCTCGACCTCAGTGTCGGACCTCTGTCGTTCCCCGACCAAGCTCCGATTGCAAAGAGG
GCGCATCATACCAATCCCATGCATGTCCAAGGGAGCTCTTTGAAGAAGGATGAGACCGAAGATTTGGAAG
CCAAATTGAGTAGGATGAGCGAGGAGAACAAGAAGTTGAGTGAGTTGCTTGGTGCCATGTGCACCAACTA
CAGCACCCTCCGGAGCCAGTTTTTTGATTTCATGAGCACATCTCCTAAAGAGTTAGGGTCGATTTCGCCA
TCGAGAAAGAGGAAGAGAGAGAGCCTCGAGACGGTCGGTTTCAATGACAAGACTTACGAGAGGACCGATA
GCTTCAGCAACCGTGTCGAGAGCCTATCGAGCGAAGATTCGTGCAAGAGATTGGGGGAAGATACGAAGCC
CAAGATCACCAAGGTTTATGTGAAGACCGACCCATCCGATTCGAGTCTGGTGGTGAAAGATGGTTTTCAA
TGGAGGAAGTATGGTCAGAAGGTCACCAGAGACAATCCTTCTCCTAGAGCTTACTTCCGTTGCTCCTTTG
CTCCTTCCTGTCCTGTTAAGAAGAAGGTCCAAAAGAGTGCTGAAGATAGATCAGTCTTGGTAGCAACATA
TGAAGGTGAGCACAACCATGGCCACCCTTCGCAGAATGAAGTGACTCATGGCGCTTACCACAATGGATCA
GTACCATGCTCGGTCTCCATCAACTCTTCCGGCCCAACGATCACCCTTGACCTCACAAAACAAGGACCGC
GACCACCCGTTGGAAGGGCTTCCAGGGACATAGAGTCGCCAGAATTCCAAAGACTTTTGGTGGAGCAGAT
GGCCTCATCATTGACAAAAGATCCAAATTTTACAGCAGCACTTGTGACCGCAATCTCGGGAAGAATTCTT
CAACATCCATCCGCTTAAATTCAAGCAAATCTACACTTATTCCCTGGCTTCGATGTGTTCTTCATGCTGA
TGTAGAGTTCTGCTTTTTATGTGTATATATGGAATGCTTCAGCATTAAATATCAAATGTCATTGGTGGTC
CGGTTTCATGACCATGTTAATTAGTAGTATGATGAACAGCTTCTGTTTATTAATAAGAACCCAGTGGAAC
CACAGGAGAGATTGATTTTTCGAGTTGCTAATATC
>WRKY89
CCAGTCCAAAGATCACATGCCCTGCCCCCCTGGTTCCTCTCTCTCTCTCCAACCCTCCTCCCAAACGCAC
GAAACCCACTCTATATACTTGAACTCATCCCGCTTCGTTTCGAGGGTCCGGGTCGCCGGAGAATCCGATC
CCCGCTCCCTTTCCCCTGAGGCTTCGGGGAGCTCCCATGGCGGAGGAGCCCGGCTCTGGAGCTCCGGAGC
ACGACAAGGCCGTTCGAGAGGGGTCTACGGAGAGCGCTTCTTCTCCTCCTGTTGCGGCCGAGGGAGGTGA
TTCCAAAACCCTCGCCCCTCCCGATTCCTCCTCCCAACCTGGCGGCGATGGAGGAAGCGCCAGCGACCAT
CGCTCCTTCTCGCAGCTCCTCGCAGGGGCCATGGCATCGGCGACGGCGGGGAGCACCGGTGCCGCCCCGT
TCCTCGCCGTGCCCGTGGTCACCATCCCCTGCTACATCGCCCCCGCTGCGGGGCTCACGGGCCAGTTTGC
AATGACGCATCAAGCAGTCTTGGCATCTGTCACAGCTCAGGCACTGATGCAATTGCAAAAAGCATATCCC
TCATCCTCATCAGACTTCTTAAGAAACTCTGTACCACAACCTCAAATATCCAACATTACTCTGTTGCCAT
TGCAACAAGACCCATTGCTTGTAGCAGGGAACACTGCCTGTTCACCAGAGACAGAGCAGCCACCTCCATC
TCACCAGAAACCTCAGTCTGCTTCTATTGTTGTAAAGACGAGCTCCGACGATGAAAAGACAGGCTCGGGT
GATGATTACAACTGGCGGAAATATGGTCAGAAACAGGTGAAGAACAGTGAGAATATCAGAAGTTATTATA
GATGCGCATATGCTGACTGTTCTGTTAAGAAGAAGGTCGAATGTTGTCAAGATGGCCATATCACTGAGAT
AGTTTACAGTGGTTGTCACAATCATGAACCACCTCTGAAAATTAGAAGCTCTAGGGAGAGAAAGGCAAAA
CGTAGTGCCCCAACTGTGGTAAATAAAAAAATAGATCTTCCAGGAGCAGAAATCAATGCAGCAGTTTCTT
CTGCATCTAAACTACAACAGAGTTCTGGTAATGAAACCCTTGAACAACATTTACCCTGCTCAGATGGCCA
TGAAGGAGATTCTGCAGTGAAGACTGAAGAAGATCTTGGTGATAGACCAGATCCAAAGAGAAGAAGCACT
GAGAGCACCATGCTTGATCCAGCCCCTGTATTCAAAACTATTAGAGAGACTAAAATTATATTGCAGACGG
CATGTGATGTGGGCCTAGCAAGTGATGGCTACAGGTGGCGGAAGTACGGACGGAAATTTGTGAAAGGAAA
TCCGAATCCCAGAAGCTACTATAGGTGTACCCATATTGGATGTCCTGTGCGGAAACATGTTGAGAGGTCT
TCAGAGGATGCAAAATCTATGGTCATAACATATGAAGGCAAGCACAACCATGATTTGCCACCCCTAAAAT
ATGGCAGCGATCCGCCTGATAGTGCTCTTCTTACTGCTGCTGCTGCGACTGCTATGACTACCAATAAGCA
AACATCAAGAAATGATCCGTCATATGAAACACCCGCAACCAAATGGTTGCCTGATGTGGATGGGAAGATA
TTTAATGAGCAGGTTCAAGAGCTTGGAGGTGAGAAAGCAATAGAATCTGCCCAGACTCTTCTAACCATGG
GACTAAGTTCAACTTCAGAAAGCGTTGGCAGTAAAAATTCGGGAGGTATTCAGCAGCCTCGTTTAAATGG
GAACTATGCAGTAGTGCCGGTCGAAAACTCGTGAATTGAGAGGTCCATTTAGTTTGTTATATCATTCTGT
TGTATTTTCTTTATTTTCACTCCTATTGGATGCCTATGTTCTATAATTATACTTTGCTGTCTGATGCAGT
TGTTGAGGTGCTTCTAATTTTCCAATATCAGATTACAAGGACATTTTTTCAA
>WRKY90
CACACATTTCCTGTTCCTCCACAGCTACGCTCCTGTGCCCCTTCCAGATTTGAAGGAAAAAAAATCGTAT
TTTTCCTAATTATTCTATTATACATGAATGGGTGAGTATACATGGAATCAGTTAGCAGTGCACGGAAGAA
TCAAATGACATCATCAGTGCATTGCATGGAGGAGAAGGAAGAGTCCATAGGGATGTGGGGGGAGGCTGGA
GAAGGTGGTGGAGGCGGCGTGGGTGGTGGGAGTATGGAGCCTGGTCCGAGCGCCGGGAAGAACGCGGGGA
GCATCGCCGAGAGGAGGGCGGCGATGTCCGGGTTCAACCCCACCCCAAGGCTGAACACCGCCCGGTTCCG
GAGCGTGAGCCCTCTGTCATCGCCGGGCGTCCGATCGCCGTTCCTCACCATACCGCCCGGTCTCAGCCCA
ACCGCGCTGCTCGACTCTCCTGTGATGCTCCCAAATTCTCAGGCACAGCCATCGCCAACTACTGGATCTT
TTCAACTACCATCGCCCGGTCATGAAATTCTGGCACTATATGCTGTAAATGCATGTACAGATAAAGCCAA
CTGTGAGGATATTGATTCGTCATTCATGTTTAAGACTCAAACTAACAATGTTTCTGTTCCATGTCTGCAA
AGTGCTCAACAAATGCGAATGGATTTTGAGGATCAAGCCTGCATCACAAAACAAGAAAAGGGATATGCCA
GTGATTTGCAGAGAGATGTAAATGTTTCTGAAGATAATATGGTGGAAGCAAAGTGCAGCTCTGTTCAGAC
ATGCTATCATCCTCCAATAAGTAATCAAGCACATCATCCTGAAGATTTGTCAAATGGAAAGGATACACAG
TCCGAGCAGATTTTCGAAGAAGACCAGTCATTTTCTAGCTCGGGTGTAGGAAGACCATCAGAAGATGGAT
ATAACTGGAGAAAATATGGGCAGAAACATGTCAAAGGTAGTGAGTATCCTCGGAGCTACTACAAATGCAC
TCATCAAAGTTGTCAAGTCAAGAAAAAGGTAGAGCGTTCACTTGATGGCCAAATTACAGAAATTATTTAC
AAGGGTACTCATAATCATCCAAAGCCACAACCAACTCGCAGATCTGCATTTGGGTCATCATTTTTAATGA
ATGAGATTTCAGATTCTGCTGCTGGCTTTGGGTCAATTACAAACGTTGAAGGGGGATCAATTTGGAGAAA
TTCTCAAAAAGGATCTAAAGATAAAAATTGTGTAGATTTGAGGGCTGATGGTTTAGAGTTGACATCATCA
ACATCTGTTGTTACTGAGCTTTCAGATCCTCTGTCCACTGCACAAGAAAAATGCTCAAATATCCTGACAG
ATATTCCAGAGCTTTCATCAACTTTAGCTAGTCAAGGTGTTGATGAAGATGGTGCTACCCAGGGGAGCAT
GCCATTTGAGGATGATGATGAAGATGATGAGACTGAGTCGAAGAGAAGGAAAAAAGAAAGCTGTGTGATT
GATAGTAATCCAGCTTCTCGTGCTGTACGTGAACCAAGAGTGGTTGTTCAGACAGTCAGTGAGGTGGACA
TCCTAGATGATGGATACCGCTGGCGAAAGTATGGGCAGAAGGTAGTTAAAGGAAATCCAAATCCGAGGAG
CTACTACAAGTGCACACATCCAGGATGTTCTGTAAGGAAGCATGTGGAAAGAGCCTCTCATGATTTGAAG
TCAGTGATTACAACTTATGAAGGAAAACACAATCATGAAGTGCCTGTGGCAAGGAACAACAATCACATGA
TTTCGGGTAGTAGCATGCAGCCTGCCTCTAATGCTCAAACTTCCATGACATTACCAGGATCTACCACTGC
CTCCAGACCTCAAACACAAGTTCAAAATCTGGCTCCTCATTTTGACAAAAAATTTGAATTTGGCTGTGGA
AACTTCACAGCCGGTTACGCTGGGTGCTTTACTGGTAATTCTAAAGTTGGGGCCTCTCCCTGTTATGAAA
TGCAGATGCCTCATTTGGAGTCTGTGTCTTTCAGCACGTTTGGATTGAACAATAGCTATTCAGGAGCTCA
TCAAGCAATTCCTATTTCAAACATTATCCAAGACTTTTCCATTTCATTCCCGACAAGCCATGTCAGGCAT
TCAAACCTCACGTTGGCCGGTTATGATGTTAACAATCATGGAAGACCTTCGAGCATTGAACTCCACCCCC
TGATCATGCAGCAGTCCAGGGAGAGTGATATGAAGCAATTTAGGCAACCTAAGCCAGAGCAGGACAATTG
AGCTTATGATTCTGTAATTAACAGTTTCTCTGATGCTCAACCTTGGGAAAACACCCATCCTAATGGGCTT
TAATTTGCTACTCTTTGGCCATGATTCTTTAAGCATGGACTCGAGGGCTTGTTTTTTTATCGGAAATGCT
ATTTTACATGTTCTCTTTTTTTTTTTCCTTTAAAAACAGAAAACTGTGATGAGAAAAGCTTCCTGTTATC
ACATGTATTAATACAATCTGTAAGCTTTACCAGTATATTGTTCGATTTTAAAAGGAGCTCCCATTTAGAA
TTTT
>WRKY91
TCTCTCTTGTGCTCTAACGCTCGCTTCCTTGCTCTCGTGGATCCAAAAATGGCGGAGGATCCTGAGGCCG
ACGCCGGAGATCTCCACGTCGGGGCGCCACTGGAGGGATCGCGGGGGCCGGAGCTTGGATTAGATGGTTT
CGGCGAGGGAAACGGTGGAGGGTCGTGGGAGGGGCGGGGCGGGAGGGAGGGGAGGGCGGATCCTAGGGTT
TCGTCGCTCGCCGGGGCGAGGTACAAGTCGATGTCGCCGGCGCGCCTCCCGATCGCGCGCTCCCCCTGCC
TCACGATCTCCTCCGGCCTCAGCCCCTCCGCGCTACTCGAGTCGCCAGTCCTCCTCACCAATATGAAGGC
AGAGCCCTCACCAACTACTGGTACCTTTAGCATGCCCTCACTGATGAATAAAGCTGTTTGTTCTGACACA
ATATCATCTCCAAGGGATTCCAACAGTAATGCATGTGATGAAGAGAGTTCTGCAGCTTTTGAGTTCAAAC
GCCACATGAGATCATCTATGAATTCGGGCTTGTCTCCATTGGGTGCTTTGGCTTCTGTCAATCCAACTCA
ACAAGAGCAGGAGCCTTCTCTGCCAGTTCAAAGTCAATCACAAACTCAGACATCTTCCCAGATAGCTAAA
GCTGAGAAGGCAACTCTTTCTTCCGATGAATTGACTTTATCAGTAAGAAATCCACATCCACCTCTTGAAA
CACTTCCTTCAGCTGGTGTACCTCCAGAAGTTGCATCTGATGAGTTACAACAGATCAAGGGTTCAGAGAA
TGGCATACAGTCATTGCAATCTGACCATAATGGATCTATGCCCTCCACTATAATTGAAAAGTCTTTAGAA
GATGGATACAATTGGCGGAAGTATGGGCAGAAACATGTTAAAGGAAGTGAATATCCTCGAAGCTATTACA
AATGCACGCATCCTAATTGTCAAATGAAAAAGCATTTGGAACGCTCTCATGATGGACAGATTACTGAAAT
TATTTATAAAGGTCGGCATGATCATCCTAAGCCTCAGCCTAGTCGTCGAGTAGCAGTGGGTGCCCTGCTC
TGCACCCAAGGAGAGGAAAAACCTGAAGGGCTCTCTTCATTAGCAAGTCCAGAAGGTAAATCATCAACTG
TGCACATATCTTATCCAATTGATCCAACTGGTGCTCCTCAGCTTTCTCCTATCTCAGCCAGTGATGATGA
TGTGGAAATTGGAGGTGCACGTTCCCACTATACTGGTGATGAGGTTACTGATGGTGATGATCCTGAGTCA
AAGCGCAGGAAAATGGATGCCACTAGTGTTGATGCTACTCCAATTGGTAAACCTAACCGTGAACCACGTG
TTGTTGTGCAAACATTGAGTGAAGTTGATATATTGGATGATGGGTACCGCTGGCGGAAATATGGGCAGAA
AGTAGTGAAAGGGAATCCAAATCCAAGGAGTTACTACAAATGCACAAATGCTGGGTGCCCTGTTAGGAAA
CATGTGGAGAGGGCATCACATGATCCAAAAGCGGTGATAACGACTTACGAGGGCAAGCATAACCATGATG
TACCTGCTGCAAAGACTGTCAACCATGATACATCTGTACCAACGATTGCAGATGGTTCCAACACTATGAT
GACTCACACGTCATCAGCTCTCAGAGGTTTTATGAGGAATGGTGACACGATGATCATCTCGCAGCAGTAC
ACTCAACCGGAGGAGAGTGATACAATCAGCCTTGACCTTGGTGTTGGGATCAGCCGGAATCACAGCAACA
CAAATGAGCTGCAGCAATCTCCAGCAAGAGACCAAGTCCACGGCCATCAGATTCAATCTGTTGGTTCTGA
CTGTAGTAATGCGATGATTCAAGCAAATCCATTATCAACCCTATATGGAAATTCAAGCAATGGCGTCTAT
GGCTCCAGTGAAGACAAAAGCGACGGTTTTATCTTCAGGGCTGCGCCTATGGACTGTTCATCTAACCTCT
ACTATGCAAGCACAGGAAGTTTAGTAATGGGCCCGTGAGACTCTGTGTAACCTGATTGAATGGAACATCG
GGCGTAAATTGCTTGCGGTTGTCTGCTGTTCAGGCTGAGATAAAAATAGTGGATGTTCTCGTAGGCTTAT
CATGTTGTACCATAACTCATTACAATGCTTCATGTTTAGTTAAGTAAAATCCCACAAAAATTCACAGATC
GGATCTTATTGTGGGTATCCAGATCCTATATCTGTCATGATTAGATTCATCTTGGAATCCCTTGATTGGT
GTAAAAATTTTTTTTCATGAGTTGATATAAATATGTGCGGTACTCTTTTAAC
>WRKY92
GAGGTCAAAGCCGAAACGGCAAACGGCCGTCTTCGCCGTCACGGCAGACATCGGTCCACCGTCTCCAGGT
GGCCAGGTTCCCTGTCCGCCCTTAACGGACATTATGACACCGTCAAGTTCGACTCGGTCGGTTCTGGTCA
AAAGCCAAAGAAACCCCTGCCCCGCTCTCTCGACCTCGCCCTCCTCTCCCTCATCCCATCCCCGCTCTCG
TCCTCTTGGAAGCTCGTAACAGTCGGAATCTTCCGGAAGCTTCCATGGCCGAGAAGCGGCCGAGCTCCGA
TGCCCAGTCGGAGGAGAAGCGCGACGCTACTGGCGGCAGGCCGCCGTCGCCGCCTCCTATGGTGGAGAGC
TCCCCACCGGCCAAACCAGGCGCCGATGCTTCTCCGGCCGAGAAGGAAGACGGCTCGGAGGCCGTGGAAC
CGCCGAATTCCACAGCCAGGGAGAATCCGGTGGCGGGGGAAGCCGACGGGCGGCCGTTCTCGCAGCTGCT
GGCCGGGCCCATGGCGTCGCCGGTGGGGAGCCCCCGCGCGACGCCGATCCTCGCCGTGCCGGTCGACGCC
ATGCGGCTCCCGATGGTCGCGGTGCCTTGCTTCCTGGCTCCCGCTGCGCTGCTCGAGTCGCCAAGATTCT
CGGGGCAATTTGCAATGACCCATCAAGCAGCCTTGGCAACGGTCACAGCTCAAGCACAAATGCAGCTACA
AGCAGCATATCCATCTTCTTCATCAGAATTAGTCTCAACTTCAGTTCCCCAGACCATGTTGTCTAACATT
AGCCCTGTGTCATTTCAACAGAGACCTCCAACAGTCTGCCAGGACAGTGTTTGTATGCCAGAGACTGAAC
AGCTGCCTTCTTCTGACCAGAAACCTCAATCTTCGCATATTGTTGCAAAGACAGCTATCAGTGATGGGTA
CAACTGGAGGAAATATGGTCAGAAGCAGGTGAAGAGCAGTGAGAATTCCCGAAGCTATTACAAATGCACA
AATACCAGTTGTTGTGCTAAGAAGAAGGTTGAACGTTGTCCTGATGGCCGGGTTGTTGAAATAATTTACA
GAGGCCAACACAACCATGACCCTCCTCAGAAAACTAAATGCTCAAAAGAGAGAGGAACTCAGTCTGTTGT
GCCTAATGGAGATAACGAAACCTTAGAACATCCAAGCAGTGAAATTAATGAATCTGATCCTTCAACATGT
AAAACAGAACAGATTTCTGGCAATGAGACCCCTGAACGACAGTTATACTGTTCTAGTGATTGCGAAGGGG
ATGCTGGGATTAAGACTGCAGAAGATACTGGTGAGGAACCAGATCCAAAGCGCAGGCTTGTTGAAAGCAT
GATGCATATTTCAACACCGGTACTCAGAACAGTGAGGGAACCCAAAATTGTTGTGCAGAAAGCATGTGAT
GTAGGGCATGTAAGTGATGGCTATAGGTGGCGTAAGTATGGACAGAAAATTGTCAAGGGAAATCCCAATC
CCAGGAGCTACTATAGGTGCACACATAATGGATGTCCTGTTCGTAAACACGTTGAGAAGGCTTCTGATGA
TGCAAAAGCTATGATTATGACTTATGAGGGCAAACACAACCATGAGCCGCCAACCCCCCAAAATACCAGT
GATTCACCCGGTGCTGCTCTTATCACCGCTGCAACGGCAGATACTGATGAACAACGGAATAAATCTGATT
CATTATTAGATCAGAAACCCTCAAAAGAAATGCGACCAGATGTAGGTGGAGACTTGAGTGGTGAGAGGGC
AATAGAACTTGGAGGTGAGAAGGCATTGGAATCCGCTCAAACTCTTCTAAGCATTGGTTTCAACTCGGCA
TCAGGGGAGGCCACGAGAACTAATTCCGAGAGTGTGAAACACCCGCTTTTTAGCGAAAATCCTGCAGCAG
TACCAGTTCAAAACTCTTGATGCATGTTGCTGTTTATTTGCTGTTTTGTCAACTTATATTATTGTATTTG
CTTCTGTATAATGGCGTCCCTGATCTAAGATCTAGACATTCCATTGTAGCATCATCAGTTCATAAAGAGT
ATGTTATGAATCACCGTTTCCACGCTTTGTAGAGATTTTCGCGCCTGCACAATCTTGGAAAAATTTATTT
ATGGCCCC
>WRKY93
AGCGGCAGCAGCAGAAGCTGCGGCCCACACCGCAGGGTTACTATGTTGAGGTCAAACCCGAAACCGCGAA
CGGCCGTCTCGGCCGTCACCCCCAAAGAGTGGCCCCGCGGTCTCCAGGTGAACCCGCCCCTGATCCTCCA
TTAACGGACGACACGACGCCGTCAATTATCCCCCTGGTCAATTGCAGTCAAAAGCCAAAGATCCCTCTGC
CCCTCTCTCGACCTCGTCCTCTTCTCCGTCCCCTCCATCTTCTGCTCTGTTTTCTCTCTCTTTCTCGCTC
TCTCCGAAGCTCGAAACCCACGGAAGCTTCCCGAGGCTTCCATGGCGGAGAAGCGGCCGTGCTCCGACGC
CCCGGCTGAGGTCGGCGGCAGGCCACCGTCGCCGACGCCGCCTCCTGTGGCCGAGGGCTGCCCACCTGCC
GATCCTGGTCCTGATGCTACTCCCGCCGCGAAGGAATCCGCCTCGGAGGCTGTCGAAGCGCCGAATTCCA
CCGCCGGGGAGCATCCGGCGGCAGTGGGCGCCGACGGGCGGTCGTTCTCGCAGCTGCTTGCTGGGGCCAT
GTCATCACCGGTGGGAAGTCCCCACGCGACGCCGATCATTGCGGTGCCTGTCGACGCCGTGCGGCTCCCG
GTGGTCGCCGTGCCTTGCTTCCTGGCCCCTGCCGGGCTGCTCGAGTCGCCTGGTTTCTCGGGGCAATTTG
CTATGACCCATCAAGCAGTCCTGGCGACTGTGACAGCTCAAGCACAGATGCAGCTGCAAGCAGCATATCC
TTCTTCTTCATCAGAATTAGTGTCAACTTCAGTTTCCCAGCCTATGTCATCTACGAATAGCCCTGTGCCA
TTGCAACAGAGGCCTTCAACAGTCCCTGACCGTGTCTGTACGCCAGAGACAGAGCAACTGCCTTCTGTCC
AGAAACCTCAATCTGCTCATATTGTTGTAAAGACAACTACCAGTGATGGGTACAACTGGCGGAAATATGG
TCAGAAGCAGGTGAAAAGCAGTGAGAGTTCTCGAAGCTACTACAAATGCACAAATACCAATTGTTTTGCT
AAGAAGAAGGTCGAGCGTTGTCCTGATGGTCAGATTGTTGAAATTATTTACAGAGGCGAACACAACCATG
ACCCTCCTCAAAAACCTAGATGCTCAAAAGAGAGAGCTCAGTCTGGTGGAACTACTGGAGAGCATGAAAG
CTTAGAGCTTCCAAGCAGTGAACTTAATGAATCTGAACCTTCAACATGTAAACCAGAACAGATCTCTGGC
AATGAGAACCCTGCACGACAGCTATACTGTTCAAGTGATTGTGAAGGGGATGCAGGGATGAAGAATGAAG
AAGATATCAGTGAGGAAACAGATCCAAAGCGCAGGCTTATTGAAAGCACTATGAATTTTTCAAGACCAGT
ACTCAGAACGGTGAGGGAACCCAAAATTGTTGTGCAGACTGCATGTGACGCGGGGCATGGAAGTGATGGC
TATAGGTGGCGTAAGTATGGACAGAAAATTGTCAAGGGAAATCCCAATCCTAGCTACTATAGATGCACGC
ATAATGGATGTCCTGTTCGTAAGCATGTTGAGAGGGCTTCAGATGATGCAAAAGCTATTGTTATAACTTA
TGAGGGTACACACAACCATGACCGGCTGGCCCCCAAAAATAGCAGTGATTCACCAGCTGCTTCTCTTATT
ACTGCTGCTACAGCTGATACTGGTGAACAACTGAATACTTCTGACATGTTATCAGATCAAAAACCATCAA
AAGAAAAGCAAGCAGATGTAGGCAGTAACTTAGAAGGTGAGAGAGCCGTAGAGCTTGGAGGTGAAAAGGC
ATTGGAATCTGCTCAAACTCTTCTAAGCATTGGTTTGAACTCGGCATCTGGGGAGGCCAACAGAACTAAT
TCTGAGGGTGTGAAACGCCCACTTTTTAGTGAAAATCCTGCAACAGTGCCAGTTCAAAACTCTTGAATCA
AAAAGTTTGATTAAATTTTGATGTATGTTGTTTATTTGCTGTTGTTGTTTACTTCTGTTATATTTGCTTC
TGTATAGTCTGGTAGTGGCGTCCCTGATCCAAGATTATAGACATTTCCATCATAGTATCATCAGTTCATA
AAGAGCAGACTGATTGCAGTTATGAAGCACAGTTTCGTTGCACTGTATAGATTTCCATGCCTGTACACTT
GTGGTAGAAGCCGGATCGATAGGCATGACCAACTTATAAAGACAATTTGTTATTTATTAATCATAATAAG
TGTGTCGATGGTTCGGACTTTCATGTTTCTTGAGGAGAAGAGCAAGTTATGTCACCATTTCTTTTAATGT
ATTCTCTTTTATTAA
>WRKY94
GGCCTCTACTCCAGTCTCAACTCCTCTCTCTCGCTCGCTCTCTATGGTGGATAAGAAAATGGTGGAGAAT
CTGGAGGCCGAGACTGGAGTTCTCCACGGCGCGGCGCCGGAAGTCCGATTCGAGGGTTTCGGCCAGGGGA
ATGGTGGAGGGTCGTGGGAGGAGCCGGCCGGGAGCGCGGATCCTAGGGTTTCGTCGCTCGAAGGGGCAAG
GTACAGGTCGATGTCTCCAGCCCGCCTCCCGATCGCGCGCTCCCGGTGCCTCACAATCTCCTCTGGCTTC
AGCCCCTCCGCGCTGCTCGAGTCTCCGGTCCTCGTCACCAATATGAAGGCTGAGCCCTCCCCAACTACTG
GTACCTTTAACATGTCCTTAGTGATGAATAAAGCCGTTCATTCTGAAAGAAAATCATCTCCTCGGGACAC
TTCCAGTAATGATGCACATCATGAGGGGCATCATGGAGCTTTTGAGTTCAAACCGCACATCAGATCATCT
ATGAATTCTGGCTTATCTCCATTGGGAGCTTTGGCTTCTGTCAATCCGAGTCAACAAGAGCAGGTGCCTG
CTGTACAAGTTCAAAGTCAATCACAAGCTCAGACATCTCCCCAGTTAGCTAAAGATGAGAAGGAAACTCT
TTCTTCACATGAATTGGTTTTATCAATAGCAAATATGCATCCACCTCTTGAAACATTTCCTTTGGCTGTT
GTACCACCAGAAGTTGATTCTGATGAGTTACAACAGATGAAGGGTTCAGAGGATAGCATACTGTCACTGC
AATCTGATCATAATGGATCTAATCTCTCAACTGTAGTTGAAAAGTCATCTGATGATGGATACAACTGGCG
TAAATATGGGCAGAAACATGTTAAAGGAAGTGAATATCCGCGAAGCTATTACAAATGCACGCATCCTAAT
TGCCAAATGAAAAAGCTATTAGAACGCTCTCACGACGGACGGATTACTGAAATTATCTATAAAGGTCGGC
ATGATCATCCTAAACCTCAGCCTAGCCGTCGATTAGCAGTGGGTGCAATCTCCAACCAAGGAGATGAAAA
ACCTGATAGTATATCTTCATTAGCTAGGCCTGAAGCTAGTGATGATGATGTAGAAATTGGAGGTGGACGA
TCTAGCAATACTGGTGATGAGCTTACTCATGGTGATGATCCAGAGTCAAAGCGCAGGAAAATGGATGCCA
CTATTGTTGATGCTTCTCCAATTGGTAAACCTAACCGTGAACCACGTGTTGTTGTACAAACGTTGAGTGA
GGTTGATATATTGGATGATGGTTATCGCTGGCGGAAGTATGGGCAGAAAGTAGTGAAAGGGAATCCAAAT
CCAAGAAGTTACTACAAGTGCACAAATGCTGGGTGCCCTGTCAGGAAACATGTGGAGAGGGCGTCGCATG
ATCCAAAAGCTGTGATAACCACATATGAAGGCAAGCATAACCATGATGTACCTGCTGGAAAGACTGTCAA
CCATGATACATCCATGCCGATGGTTGCAGATGTTTCCAACAATATAACAACTTGCATGTCAGCAGCTTTC
AGTGGTTTTCGGAAGAATTGTGACACGATGGTTATCTCCCAGCAGTACACTCAACCAGAGGGGAGCAACA
CAGTCAGTCTTGACCTTGGTGTTGGGATCAGTCGGAATCACAGCAATGCAACAACTGCACCGCATCGATC
TTCATTAAGAGAGCCAATCCAGAGCCATCAAAACCAATCTATTAGCTCAGAATGTAGTAATGTGCTAATT
CAAGGAAACCCATTATCAACTCTGCATGGAAATTTAAGCAGTTGCATCATCTATGGCTCTAGAGAAGGCA
AAGATGAAGGCTTTACATTCAAGACTGCACCTATAGATCGTTCATCTGACATCCATTATGCAAGCACAGG
AAATTTAGTAATGGGCCCTTAAGACTCTTTACGACACTGGTTGAAGAAATAATCAGGGCTTAAATTTTCT
GCGACTACAGATATCAGATGTTCAGGCTCAAAATAAAAGCAGTGGATGTTCTTCGTAGGCGTATCATGTA
CCATCATATTTATTAACCTACTTCATGTGTAAGAGCAATATCCTGTGAAAGTTCATAGATCGGATCTTAT
TGTGGGTAATCGGATAAAGTCACCTTGTAATCCTGTGATTGGTGTATAAAACTTTTTGATGAGTTCATGT
AAATTTGTCA
>WRKY95
CTTTTCTTTTTTTTTTTGGTAAAGTCTCTCTTTTCTTTTTTAAGTTTTTATGTTTGCTCATGTTCTTCTC
GAAAAGATTTGAGGAGTTGCCACCTAGTCTGCGAGTTTCTGGGTGTGTTTTCTATTTCACCGAATTCAAT
TTACTTTCGGCACAGAAAACCTCTTTTGTTTGTTTGTTTGGATCTCTTTTTTGTCAGATCCGGTTCCTTT
CTGCATCTAAAAGTTCCGAGACTAATAAATGTGGAAAAATTCGAACTTCTAATTGCTACTATGTAAGGTT
GTTCTTGTGCTCAATTTGTTGTGGTATTAAACCGGATAGACATCCACACTATGACAGATTTGTGGCATCT
GAAGTCATGTAGGACTTTCGGAAGAAAAGTTTATCTATATGTCTACTTAAATAACTTTTGATAGCTCTTC
ATTCTCGAGAAGGTGGCTAAGGAGGGCTTGCTGGTTGGGTCGCATGAGGTTCATACGTTATTTGCGTTCC
AATTTGCAAGATGCCTAAAATATTCGCTACATGTTGCACTAATGCAAAAAACTGGATGATTGATGGACGA
ATTTCTTTATTTTTTTCTTTGATATTTCTATTTTAAAGTGCAAAACATGTTCCCGATTGTTCTTGGTGAT
CTCATCTTATAATGTTCAAGACACATCCAGAATTAGATTTTTTATAATAAAGGAGGCTAAGAAAGCCACC
TGGTTTTTATTAAGGATAAAAAGCTATTTATATTTAGAAGTAGATTAAACAAAAAAGTACATAGATTGTC
TTTTCCTTTTTTATGCCCGAGAATAACAGTGATGGTGGCTTCAATTATTTCATAGAAATGACAAAAGAAT
CACCAATGTCGAACACCTGGGAAACACCTCCCTTGATGATCAGAACAGAGGCTCAATTATTATATGTAGT
CCTATATGACTGAAAATAATTCTCATATTGTTTGTTTTTGAATGAGAGTAGGTTATAACAGATGAATTAA
TGACGATCAGAACTCTGTCTCTGGTTCACTTGTTTTACTCTCTGCTGATCAATAATAGCAGTATCTTTTG
CAGGTCTGAATTATATATAAATATTTTAATCTCGTCAGTATGTGAGGCAGCACAACCATGATTTGCTTCA
AGTAACAGTTACTTGTCAGTTTGCTTGGGGAATTACATTGCATTTCATATAGCTCTCTCTGGAGAAAAAT
ATGCTAGCAATTTCAGATCTGTTGATGTCTTTGGCTTGAGTTTTATTGCTGTGTTATTAACTGCATACCA
TTCAGTTTTAACGAGCCGTAGTTGGGGGAATGCAAGACGCAGAGAAGATTGTTGTGGCCAAACCTGTGGC
TTCTCGACCTTATTCCAATCTCAGGTCCTTCTCAGAGCTCCTTGCTGACGCCATGAATGCTTCTCCTGTG
ACTTCATTTGCTGAGGCAACGGTTACCATCAGGCCGAAGACTGTGAGATTTAAACCCTCACCAAATGCTG
CCCTAGCTGAGGTTTCATCCCTGGATAATATATCTGAATCAAGAGTTGCATTTAACATATCTGATAAAGC
ATCTACTACGATTTCAAAAGCAGATTATAAGACAAGTGTCTTATACAAACCTGCAGCAAGAGTTGTTTCA
AGGACCACTGCTTCTCGCTTGGCAAATCTGGGAAACTTTGATGCCGGTCATCAAAACCCCGCCACAGATG
TGCAAGCCCCAGTTCATGTTATAGGGCAAGAAAAACACCAATTCCAGCTCCAGCCTACTCTCAGCTGTCA
ACAGAATTCATTTTCGCACATTGATATGAACCATATTTATAAGCCTTCAAATTCTGTGCCTGAGAGCACA
GAACAAGATACAAGAAAACAACCAGCAACTGGTGGAGACCGACCTTCGTACGATGGTTATAACTGGAGAA
AGTATGGGCAAAAGCAAGTGAAAGGAAGTGAATGCCCACGCAGTTACTATAAATGTACACATCCAAATTG
TCCTGTAAAGAAGAAGGTTGAGAGATCATTTGATGGACAAATAGCGGAAATTGTCTACAAGGGTGAACAC
AATCATCCTAAGCCTCAGCCACCTAAGCGACTCTCATCAGGGTCACAAGGGCAAACAGTTGTTTCTGAAG
GGCATGGGAAAGAGAGTGACAATCCATTGCGGAGCCACCATCTTGTTTGGGGGAATGTATCTGATGGACA
AGTTGAGAAAGGCATTGAAATAAGTCTTCCAGACACTACCTCTTTTCTTGGGAAGGCATATTTTTCTCAT
GATCCACCTTTTGCTACGTCATACAATAGCGTTGCTAGGAATCCTGATAGTGCTGGTCGACTCAGTGGGG
CCTCTGAATTTGGAAACGCAACAGCTAGTATAGATAATGACAAGCCTAATTATAATAGAAGGAAGAATGA
GAATCAAGTTAGTGGAGCAGGCGCCGTAATGGAAGGTGTTGCAGAGCCTCATTCTGCAACACAGACTATG
GTAGAATCAGATGTCTCTGGAGATGGATTTCACTGGCGAAAATATGGACAGAAGGTTGTGAAGGGAAATT
TATATCCAAGGTAAATACTTGATGTTTCTTTTATTAAACCAGCAGTCAAGAGAGCAGAGCCTGGATAATT
TACCACCAGTGACAGGAGAGCAAAGATAAACAGCTACAGCACCGTGAAGAAGTTACTACAGATGCACCAC
TCCTAACTGTAACGTGCGTAAGTATGTTGAGAAGGCATCAGATGATTCAGGAT
