# Supplementary material for: Genome-wide identification of WRKY genes and their expression profiles under different abiotic stresses in Elaeis guineensis
Source: PLoS One. 2017 Dec 11;12(12):e0189224. doi: 10.1371/journal.pone.0189224 (PMC5724828; doi:10.1371/journal.pone.0189224)
Supplement: S2 Text — (TXT) [file pone.0189224.s002.txt]

S2 Text. Amino acid sequence of 95 EgWRKYs identified in the study
>WRKY01
MFPSKANAVLNQGFVEDPMSFCTQISPLSHLSFPPHGIQQTLGGLNMGGGVASYLKEGLPSIPSQYRVASSGGLGQFGASSEQRSSNSLWSYDEEEGDLGNKISSAGEDNHKYNKNNSSSSNNNNNNSLSVGAIRMKKLKTRKKVREPRFCFKTLSEVDVLDDGYKWRKYGQKVVKNTQHPRSYYRCTESNCQVKKRVERLAEDPRMVITTYEGRHIHSPSHDDDESRASDHINFLW
>WRKY02
MDASSRPSSSKPKNSVTISQETQPESTKAERFDVKKPFMAQTVKDYQSPQMHFFDIVQKEHVKKPDETSSTLDNAEEPELVSLSLGTRASRSGKEEEANTYSKGKEDGMIKEGLTLGLHSKVDGSSSGPSEALLNLSPDNSFEEPKEADTGEPWPPSKMMKSSANGEDEVLPQPPLKRARVSVRARCDAPTMNDGCQWRKYGQKVAKGNPCPRAYYRCTVAPACPVRKQVQRCAEDMSILITTYEGNHNHPLPMGATAMASTTSAAASMLISGSSTSSCPPFGSLASSTANLHGFSQVDNSRFKQFYPPNPSIYSSASHPTITLDLTVPSSTPQYKFSSNLTYPKYSSTSLNFSSSKSNTIPTSWSGGSSTYGAHFYDKNSMGSLNLGGQTQDSFNLSYMHKGTSQNPAPSQHLLTETVANAITSHPSFQSALATAITSYLGAQGAERAGEGSPAGQVGLKWSEQLALAPTYTSAFTSPSNYSSHHQGSSTFLQPPPALLSAKSASASPVGNGEQKS
>WRKY03
MAALTELSDTTMLHSSLLPSNDSTSHACCDFFSANSFSQPVLECSDHIAFINEGLFQGLQLPTRIAAEELVHAIAPVDVSGESSEDSTTNKAMLCVGEMKRMKPDARCRIGFRMKSAVEILDDGFKWRKYGKKSVKNSPNPRNYYRCSSEGCSVKKRVERDPQDSDYVITTYEGVHNHISPVRTGAAITDAIPSTN
>WRKY04
MAAVGAPLHALANMAYFPSQTGQGSDLTYDDLQSDQSAAFDLSDYILFEEGLAPASFGQPVNAVSPMVDADQTASQISGSNLTTISSSSSSTRRSGVLERLRVAEGSRIAFRTKSEVEILNDGFKWRKYGKKSVKNSPNPRNYYRCSTEGCPVKKRVERDKEDPSYVITTYEGIHNHMSPGVVYYTTKDTASGRFYVAGCELPPGS
>WRKY05
MKESLKVPIWVLVNALNVAFAYRVSQMMPLAWLYHPSKALQEGGLAYDDPQSNQPTAFHPSVLDEGLTPASFGHPENAVPPMVDAGQTANQIISGSNLATSSRSTKRSGVESPTIAFRTESEVEILDDGFKWRRNGKKYVKNSPYPRTYYRCSTEGCLVKKRVQRDKEDPSYVITTYEGTHNHMNPGVATQPKIGRLQLHET
>WRKY06
MSSYSLLSSNSWDNDWPDDMLFEITDYLALNEELGDVNLAPPPSCQQSPSPLQANGSGDNKTNTSDRDENKNVVDTTSKGRTARIAFKTKSELDILDDGYKWRKYGKKTVKNSPNPRNYYRCSSEGCKVKKRVEREREDSSYVITTYEGVHNHHAPSPASSRFQAPDTPQFHIFSL
>WRKY07
MENGTGSNQSLLVTELTQLQELARQLEVHLNQPGPNEFCKSLAAKMLSSIDKSICMAKISDSEGQQQQLAGTDSPHSATESPHSENSNQAFRDYDRKEMSKKRKTLPKWTSHIKVCPGEGVEGPLDDGYSWRKYGQKEILGAKHPRGYYRCTHRNTQGCPATKQVQRSDENPLVFDVTYHGSHTCLQRSQAVPRSASREQELKQNKPNSQEHSQQQDHNLLLTFQRGLKVITQGLDSEAQDQKSLSFSFPSTPVSAVKAENHIFSCPPTLDSGFMGSFSSSFLSQTTSESNYFSVSPCSMSNYGGGLNLQTAESDLTEIMSAATSATNSPLMDMDFMLEPLEFDPKFQLDVSSFFS
>WRKY08
MSMMEPLEGDAPLPLPHVPGFSAPFAPPGSSQNCPSTLSCQQQQQQEPSSLGCGEAPAIDWASLFLPSSIGLQQPTPAGLLQSVERPSEGEGNNATKVGGGGGCGKEKVKGGRAKKVSKPRFAFQTRSANDILDDGYRWRKYGQKAVKNSIYPRFVSS
>WRKY09
MDVDNWDLEAVVRGCCFRRPSTRTTSTATMTDPFSSFASLVLKGEQGDGEKDHLFGFPDIMDTETAFRDLEDLCKPFFHTPHQQPSQQQSQLFPQQSRPSSSPAVADPCQTQQQWSPPQRPLEANTPRSRRRKNQQKRVVRHVPADGLYSDMWAWRKYGQKPIKGSPYPRGYYRCSSSKGCLARKQVERSRTDPAMLVVTYTADHDHPLPTHRNSLAGSTRQKLPPPPAPAATSPSASGGGQDGDRMPPFSTPSSCVEDEHLRQRKGEEEEDEEEEEVLTVADIEMVGEEDVLFWEFEQGGGRRGVGARELPAISGFYADEGGYADHFFASTWMANSNAAAAAWGS
>WRKY10
MDGQCSTESRNSETEEVGIAPENNAPSPPGDPKAAQPLSPSAKRSRRSVQKRVVSIPISGDGDGSRPKGGAGAGEGAPPTDSWAWRKYGQKPIKGSPYPRGYYRCSSLKGCPARKQVERSRVDPTMLVVTYSFDHNHPWPLPKNHRHPKPWPPVAQPVEEPSPIRSSPPESVVLDEKFSNLIGEEPSLMIYDEIRWFSDVGSPSSTSPLAAAENLLFGSIFASAAVGLPEECGGEDMVDGEEDGTFAGLGELPECAVVFRRERSRLAPASWCGSTG
>WRKY11
MSGENRELYHHGHHFLRDRGDLQFHDDLSSFIPQRPSGATLHDLQGLDLQTASQFMSFNDCLHGSSDYGLLAKAFDMLYSSPELFCPRDVGPVKQELVVDTNIGANLNVSTGGGGGGGGGGTTPATPNSSVSLSSTEAAGEEDSGRCKKDQQKVEEEEKQQTKEGEDGGDKSKKVNKPRKKGEKRQRAPRFAFMTRSEVDHLEDGYRWRKYGQKAVKNSPYPRSYYRCTTQKCSVKKRVERSYQDPTVVITTYEGQHTHQSPATIRGSTHMLAPPPTVPTSFRQDLLVHQMPQLNAGSQQVQGDANPNMYLPTLPAHLQQLQFPDYGLLQDMVPSFIHNKQP
>WRKY12
MERMDKGGGGLSLGDSAGFHNGGGMDSFLGGGLKQKNSSMESGHHFQMSLGFHNEPEGRENRRVVGEMDFFSDDRKERARPALDHNAPNLCIKKEDLTINMGLHLLTTNTRSDQSTVDDGLSPNEEDKESKSELAAMQAELGRVNQENQRLKGMLGHVTNNYNSLQMQFITLMQERSRRNGSPQSHEVSGDQMGDKRNEHEDAMVPRQFLDLGPASLAEDASHSATEGGSRDRSTSPPNNMEVMPIDNSLKKNSNGKEIATLDCERTDVRDIRPTFGEVSPDQVSQGWVPNKAPKLSPPKSNTSDQQAQEATMRKARVSVRARSEAPMITDGCQWRKYGQKMAKGNPCPRAYYRCTMAAGCPVRKQVQRCAEDRSVLITTYEGNHNHPLPPAAMAMASTTSAAANMLLSGSMSSTDGLMNSNFLARTILPCSSSMATISASAPFPTVTLDLTHTPNAQFQRTSTQFQAPFPNGAPGFGSTPPTSLPQVFGQTLFNQSKFSGVQMSAGDGAQFSHPKPQSMQPSTSLADTVSAATAAITADPNFTAALAAAITSIIGGGGGGGGGSGSGDAQTSSNNINNTSDNKTGDN
>WRKY13
MRSSLQGEEETREASIDRRHVGGSNAKPMPQLQKIRTKEKKRNRNPYLFISPPILRLHLSSPDAPESRLESPPCRPIVGPTDGGQNRAPRASDASGAPGWPFAGHGSGISSLDELCGGEREEASILSEFGWSIPMDSGTIGEDDGFSGFGLEGAPGPSEAVVAPPESRSDQPTAALPARSGDAVSSSSSEEPPPEADEKPAETANKSTKKGQKRSRQPRFAFMTKSEIDHLEDGYRWRKYGQKAVKNSPFPRSYYRCT
>WRKY14
MAETLIPTCTRGIPSNFQNSRSSTAPRRRFPAPVTSIYGHSYPKTAFGFPTRSFGVQRRVLRAEAASSSSAVGEETKGHEESMGIDALHRFIDLNLGKWNGSFYQFDAQGNLLQTVSTKLSASSYGEDELISLIQTLYVKQPPSCTSIAGYDSEPEWTEYKIKETNMFTVDKYQQIGFFPREKAFSLRYQTAGMLETVLRAGVLGEDDTGEETPRNLKIPSHQPSVVCENCLYSLKKDMRARAFHIMDPKGVLEMLLIFLEERGNEERGNEAPNIMSCCSFKDISDKLSPLLGRWEGHSITKRSGVYGATVAKVDTVALLEMDDEGQLIQDITSTTTGSSTTTNVHWTGTVSNNLVSFDGGFQLTLLPGGMYMGCPRDIGRSVAQSQSFHLEFCWMESPEKRQRLVRTYDMEGLAVSSAYFYEIKMAERDGGAPKAAAAAPPPPWPTIALPHWSSMEGLFRGSGAADVSPGPMTLVSSFFAEDPEEYRCFSQILAGVIDSPVAPPPSRPAAEQPAAPTEGDTGGVEEMGLRQNHSPLVAATPGLSLSSLLESPAGLISSNLGYFGISHQQAPAQVTSQAVESHSYVHVQAEYPSLAAASTSSALPPGSSINMSSLQQMPPLLLDTNNATINSADGSHSDHKSQPAAFMVDKPADDGYNWRKYGQKQVKGGEYPRSYYRCTHPKCPVKKKVERSLEGQVTEIIYKGQHNHSPPSQCRRSKEGGTFPSGCNELNGSFDFPLNPETGTANFSRSTETMSKRDRDSSHWTPEQLSGSSEGEGDGEPGTDEGGDTEQDPKRRNMDTRVMESSSHKTVTEPRIIVQTTSEVDLLDDGYRWRKYGQKVVKGNPHPRSYYRCTNAGCNVRKHIERASTDPKAVITTYEGKHNHDVPAARNSSHATANAGAATSSIPPRAQNANPGSQPSFQETEFINNVRRPVAVYLLKKEHDAA
>WRKY15
MERPKEMALLYSDSFSSHERGCSVDEGIDRRDGIEEVDFFSESHRRDNHGGDARAGVSHDPRGENVSPQEDTSINTALHLLTMSSRVGQGAEEEKKPNNKLAMLQGELNRLGEENRRLRIMLEQLTRSYGVLHNEYILAMQQRAQDFRHGQDNKTDTSSPVAVSEHQFMERGQTSMQNFGHSGAEDEEQSQSLSNNIVNRGSREQGIIPLTKRQLPVDDGPSEQRSPSWGSNKNPRLMQDTSTDTELPCRKARVSVRARSDAPMITDGCQWRKYGQKMAKGNPCPRAYYRCTMAVGCPVRKQVQRCAEDKTILITTYEGTHNHPLPQTAAAMANTTSAAAAMLLSGSTTSKDSLMTPGGFFQSVPYASTMATLSASAPFPTITLDLTQSPSPLQLSRGHLPSIPFSMPPSMYLPHKLLPGVVGPPAVQFGPRQQSMVETVTAAIAADPNFTTALAAAIKSIMGSPPSTNGPGGSNGSPSGPQVGPGPPQLPQSCTTFSTK
>WRKY16
MDSTWIDHPSLSLDLNVGSLRFPDEVSKELPRSPKHEGEEFLMKREAGVLEEEFNQVCQENKRLKEMIAVMYENYANLRSQLMDLVPTASSEGGSVSPARKRKSDGLDMNGYNDVANGMTNYKIESTSSDDYCKRAREDCKPKFSKLHVRTDPSDSSLVVKDGYQWRKYGQKVTRDNPCPRAYFRCSFAPTCPVKKKVQRSAEDRSILVATYEGEHNHGNSSQPAAPNGSSSGTGSVSRHSSGPNNITLDLTQPGSRREVESPELPRSLVEQMAFSLTKDPGFKAALATAISGKFLQLSPARNK
>WRKY17
MEKYHILFPSQPSSSYSSQPTHLSSNMFSDSQDYGKLHNYNSSGLLGLKGEVKVSSSEGYEGPQRECFGGPENEAKPCKKKGEKKVRRPRFAFQTRSQVDILDDGYRWRKYGQKAVKNNKFPRSYYRCTHQGCNVKKQVQRLSKDEGIVVTTYEGIHTHPIEKSNDSFEHILNQMQVYSTF
>WRKY18
MAASDDNITMIGDWAPPPNPSPRTFLSTFLNGEFGSKSFSDLLSENGIEGLPPGSEKQKTVMGPKEEEGREGVQYSSDLSLETSLFGAHKSISQGGLAERMAARAGFSVPKLNMAHISLANMGSSSSDVRSPYVTIPPGLSPTTLLESPVFLSNSMSQPSPTTGKFPFVQSSNSNPITSSVSAFPSKNEDVHGAFTFKPHLDSSSSSFLSAEKKGASTADQQQSLPSIEVSVQSGKPVQTSSPETGTVNLQNQQQFNLQAGFSDSSDRKNATDDVMFNQRMSDSFMGNDQSPPPDDQQDGEADQKGELCSVAFGAPAEDGYNWRKYGQKQVKGSEFPRSYYKCTHPNCQVKKKVERSHEGHITEIIYKGAHNHSKPPPNRRTGVPSSHPFNDPQIDGSEQPGSQASFEGKPLWASTQNGTGGQEWRGDGLEASSSATIAAEFCDPSTSIQTQDGPRFESQDAIDVSSTLSNDEEEDDQATHGSVSLGCDGEGDETESKRRKLDACAIEMSAASRAVREPRVVVQTTSEVDILDDGYRWRKYGQKVVKGNPNPRSYYKCTNPGCTVRKHVERASHDLKSVITTYEGKHNHDVPAARNSSHPNSAPPGTAGNPASQSHNLHRRLEPTQDGLVRFDAPAPLGSFGLPGREQLGPAAATFSFGMGQQSLANFAMAGLGPMASMKMPVLPPVHPYLGHRQVAESGFMIPKGEPKEEPMSESRLPMSNGGSVYHQMMSRLPLGP
>WRKY19
MAVDLMGYAKVDDQIAIQEAASAGLRSLEHLVFQLTHQKSPSDCRDIADQTVSKFKKVISILNRTGHARFRRGPPAAATPVAAPTLNLASAPLQVRQTQSLPPPPPPAAPHALTLDFTKPDPTPCRETAAVQYSKESFSISAPLSSASSSFLSSITGDGSVSNGKQGSSLLPLVAPAASAGKPPLSSSSKKKCHGHAHSEVAGGKYAASGGRCHCSKRRKSRVKRTIRVPAISSRMADIPPDEFSWRKYGQKPIKGSPYPRGYYKCSSVRGCPARKHVERAPDDPSMLIVTYEGEHRHTQNPVPLSTDKLMMESSP
>WRKY20
MAGLDDNAVVIGEMMPWTPSHRSFLSDFKSDEFGTQSSDSMQNGNQAKVSTSDKQDVIMNSKDEESETRIQFPSDSSSELSSLDVQKSSMRGGLAERIAARAGFSSLRLNTAEIRQAIFSSSTTDVCPLYITIPPGLSPAALLNSPVFLSNSMAESSPTRGKFPFTQCTNNCSMSDWTTPDKRDSHTVEDMDPQLFAFKPQLGSSSRYTSCAENKADPKTNHQHSSNIKELAQSDCPAQTKGVEPSLQCQPQQDFKLQDGLHDSLLRKDGLYDSTNQRDTTEKTLLHQSTTYPVMGREHPPAPDDPQDGGVDTKGEVSSLAVGTPAEDGYNWRKYGQKQVKGSEFPRSYYKCTHPNCPVKKKVERSQEGHITEIIYKGAHNHPRLSHSFRSMQLEGSEQRGLQSGCHGEQHSKVNTRNGTSAHDGRNDGLEATLSPSRAAEFRDTSTSMLVTEGCASCEIKDAMDVSSALSNNQEENDQANHGSMSQGCDGEGDEIEPKRRKLDAGALEMSASSKVVREPRVVVQTTSEVDILDDGYRWRKYGQKVVKGNPNPRSYYKCTNPGCIVRKHVERASHDLKSVITTYEGKHNHEVPAARNNCQASCGSFNAPQTSAPQPQSLDRRPELAQMQERLARLEWPPPLGKACTSGSGQLAPTSSFSFGINQGLAMNLAMAGFGPLASMQMPMPPLGYSFLHDHHRASEGGFMASNGEPEEKPISEPRLPASINHQLTGRIPLGPQL
>WRKY21
MDGSPPTEHILKFQESKMDNSVSKKRKAVQKTAITFRIEADAGKQKSECPPSDFWSWRKYGQKPIKGSPYPRGYYRCSTSKGCSAKKQVERSKTDSSVLIITYTSDHNHPGPHLPSISPNEPFLQSQSINQDCSTPKSPSQPHPTNEESLNKEKFPIPSPPKCSQEISSTLQNPPTEVEGHYHQLNILFDEGDPLSHPHPNSMTFSSTVPNTNEENDFFNELEELPIPSSITSFVRESFLDERILFLPSETIFS
>WRKY22
MFPSTTSAVLNQGLVASQETMVTSHMSFTPQTSPLPHLAFSPYGLQHSLGGDAPSNPRESLPSLPLRLRVGGSPQIGASAVQRPSSNILWPWNEEWSLNNKRSSVGEAHHNNNRNNSSTSNIGSSSSINCLSVSALRMKKMKARRKVREPRFCFKTMSEVDVLDDGYKWRKYGQKVVKNTQHPRSYYRCTQDNCRVKKRVERLAEDPRMVITTYEGRHAHSPSHDEDDQNRAASQINFFW
>WRKY23
MEVLLKRSLVVEEDKRPKSLGDEEGGDIGKVFKTLGLPIGFTVLGGEKPAADRDFSKSPSPNQSDSIINKQASAKIPSERSSMDASSRPSCLKLEDSVTMSKVDQLESTKAEMGEVREENERLKTTLARIFKDYQSLQMHFFDIVQQQQVQKPVETPPAPNEVEEPELVSLSLGTTLSGHKKEEKVNTNKSKENHEQLEGGLTLGLDCKFEGSSSNGTNEPGSNVSPGNSFGEPKEAEPEEPWPPSKTLKNLRSGDDEVSQQPFVKKARVSVRARCDAPTMNDGCQWRKYGQKIAKGNPCPRAYYRCTVAPACPVRKQVQRCAEDTSILITTYEGTHNHPLPISATAMASTTSAAACMLMSGSSASRPTHGSLTSSSTVTTTTDAKLHGLNFNLSGNSRPGHFYLPNPSLSSTPSYPTITLDLTAPQSSTSQPSHQFNRFSSNFATIPRYSSTGYSFSSSESDTIPTSWGNSYLNYGNQPYNKSFVGSLGLGRQSQDPFYQSYLNKAPNPSAPAPSQNSLTDTIAQAITSDPSFHSAIAAAITSYVGANGAQGGRREGPGHGPKWGEHFNSVPPFSGTATGNGCASSYLTTRSTASSSNPQQGNLTFLQPSLGFPASKSASASPVANRDNTN
>WRKY24
MAAPLGLTDMSYSPFFLVDRPSKVPGGEFVPADVSDDYMLGVSHCASPNDGLLEDSSVAGDPKKLVASNCVLNAPTTRMVMNCWNKTKKVDTRGSIGFRTKSEVDIIDDGFKWRKYGKKFVKSSPNPRNYYRCSNEGCAVKKRVERDQEDSRYVITTYEGVHNHVSPGTICCDFSPRHGETSARVSYGQLCPFLSEQDAGCSSLFLLS
>WRKY25
MAYLPTERTDWKAIAMSMAFAHHSGRPMEMNASDYLVYNEASLACQLERPVPLMANGSSTSGIHGSGMQTAKMEGVFRVAFRTKSEIDILDDGFKWRKYGKKSVKSSPNPRNYYRCSTEGCAVKKRVERDGGDPSYVITTYEGVHNHTSPAVLYFTPKGNASGASLIAGDY
>WRKY26
MEKGTSWDLSLLIEELTQGEEQAGQLEARLDEPSSTELCKSLAQQIRLRINKAISMAKSINSEGSQQPPCPNNTSSGSPRSASGSPRSENSERAFKEHERREMSKKRFCNENFRKTLAKWTSQVRATVGANAEGPLDDGFSWRKYGQKDILGAKHPRGYYRCTYRKTQGCLATKQVQRSDEDPSIFDITYRGTHTCLHRPRVHSAYSASAPQAPDMQQNQQNPPADHDQQHPQHDQQLLESFRTSLKVKTEGLEMEDQVPTSSSFSFPSTPASNFKSENQIFSSPPTLENNYMSSFFPNFFSPTSSESNYFSVPCQMSCEGRPALHASESDLTDMISAATSVTNSPMVDLDFMLEPQMDIEPNFPFDNSNFFQ
>WRKY27
MDDDNWDLYAIVRSCRFAGPPATTDLCSSSPPFSGLKAEEEAWPAEGGDAGGGGLPLFFPDMLETQSVLQELEELCKPFFPKAQQQSQQSGPSSPPSSAVGAPQHSRQPHRPLSQIPRTKRRKNPQKRVVCHVPADGLSSDMWAWRKYGQKPIKGSPYPRGYYRCSSSKGCLARKQVERSRTDPAMFIITYTAEHNHPLPTHRNSLAGSTRHKLSPPAASSTTQPPTTSGGASDGENLRPVNPSSSPPSSSTTAGLSPTTPLTASMEDELLRRGSRPRKGPDGDEVDDDEEEEEEEEGMLLVEDMEVMGEDDLLFMGLDESSGAPATSAAASTAAMAAVASAFLDDDSAFGEQFLPPPWLSNSNNNAAAAAGGS
>WRKY28
MESGDHFPTAIEFPVVPAGEKRVDEMDFFSDEKKKRSREEPDLDLKVPSSSIKKEDLTINTGLNLRTANTGSDQSTVDEGLSPPEDDKEGEGELAAMQAELARMNEENQRLRGMLNQVTTNYNALQMHVVALMQQRNQKNGSPQGHEAVDEKTDGKIVPRQFIDLGPASNTDEPSQSSTEGGSRHLSSSPTNNVEAGSMDYRLHKNNMNKEIVPINDERSNREDSPDPSSEGWNPNKAPKLAPSKSAEQTQETTMRKARVSVRARSEAPMITDGCQWRKYGQKMAKGNPCPRAYYRCTMATGCPVRKQVQRCAEDRSILITTYEGSHNHPLPPAAMAMASTTSAAASMLLSGSMSSTDGLMNSGFLARTILPCSSSMATISASAPFPTVTLDLTHTPNPLQFQRPPAPFQVPFQNGPPSFGGPPQPLSLPQVFGQTLSNQTKFSGLQMSADMEGAQFHHPKTPSATSLADTVNAATAAITADPNFTAALAAAITSIIGGGHQANSNNNTSANNTTGNGNGNAKPANSNFLAT
>WRKY29
MEHYPILFPPQPSSSSSSYSSHLTHLPSNMLSNNQVFGSLHHNNSSGLLGLREDAKVSSLEGPGAPQMESFGGVENEVKTGRKKGEKKVRRPRFAFQTRSQVDILDDGYRWRKYGQKAVKNNKFPRSYYRCTHQGCNVKKQVQRLSKDEGIVVTTYEGMHTHAIEKSNDNFEHILNQMQIYSTFGV
>WRKY30
MCCFEMEEVEIANRTAVESCHMVLNLLSQSQDKLRLYRNLVAETEEAVSKFKKVVSKLSNEAGHARVRRLNKTLSPFNHKIFLDSPIVSRPSPSPVPLQLLPREPVELPVRELGSTTKIPQQIPQRMFLENPVLEGDVASRGTLQLGLKAPPTHLHFLQQQQNNQKFQLQQQFKFQSEMYSRSSSGINLKFDNSSCTATGSSSRSFVSSLSVDRSVASLDGRPFHLISGPESSNQINLNQPPRRRCTGRGEDGSGRCATAGRCHCSKKRKLRVRRSIKVPAISNKLSDIPADEFSWRKYGQKPIKGSPHPRGYYKCSSMRGCPARKHVERCVDDPSMLIVTYEGEHNHGRLLSQSAHT
>WRKY31
MEGNRGVGVSRSYLLEVPPLSSPLTMHQMEFGQAEENLQGLGFMVPSHGISFPASTAGLPFDNPTAVNSEKPTSKPAWSNEEVGTSDPKVGNDQNSSARDGVNSCRWKSASSEKSKVKVRRKMREPRFCFQTRSDVDVLDDGYKWRKYGQKVVKNSLHPRSYYRCTHSNCRVKKRVERLSEDCRMVITTYEGRHTHSPCDDANTSEHEYFNSF
>WRKY32
MCDFFWQRMENDQGDLADIVRAGGRGGPSSTELPIADWQQLLSEPMTFPPSTQGPTSDFGDPFANLRDPLLDQLVGSEVFDDPSTRSGPVNMSSEGGDAGGGNGLVKQKKKMLMGEEMTRPCNIFSRVLQISPGTSKTTPLSPRAIRPSPIVTGEMVKMVAGSVGCQVDPTAGVQISSPRTTGIKRRKSQAKKVVCIPAPAAATSRPSGEVVPSDLWAWRKYGQKPIKGSPYPRGYYRCSSSKGCSARKQVERSRTDPNMLVITYTSEHNHPWPTQRNALAGSTRSQPSKSSSSSSKNSPHNQKPHSTGLKEESKETTSSSAPAIKEEMSELEKAIDPVEDNEFDQVFQQSYNPIIPDSDQPDDFFADLAELEPDPMSLIFSKGFMETKPDEERGERASDPFSMFDWPGNSFGEARKGL
>WRKY33
MEEVDEYSEANWLDASCEELVRELLDDTTPFFVSPKVTEPEPDTSRESMINNLISTVYSGPTIGDVESALSVTFQSGESDGHGGSRPIISLPEKGLGKMESKYTLRIKTCGNGLADDGYKWRKYGQKSIKNSPNPRSYYRCTNPRCNAKKQVERSTDDPETLIVTYEGLHLHYTYSHFFLSRPHDYSTTNLHVSKKPRIQSMSMQTHVADYPLTESTVWSPSVMEQQQLQPGVSGDQSPEGDVLEVVVQSPVREDISQQGFLEDLMQSPQGLLEDVVPLLVRKPSHSTTSSYDPHSLSPASSPSYSSLSWTPSFSYLDVGILSGII
>WRKY34
MASSTGSLDTSANSHPASFSFSSPFATSFSELLARGGDDNADDRSRVPASRGLLDRAGSGGGGIPKFKSIPPPSLPISPPPISPSSYFAIPAGLSPAELLDSPVLLSSSNILPSPTTGTFPSQAFNWKTISAHPQQGIKDENRAYSDFSFQPHTKPMNSQFTSFLSSSAAVSTDEAFKGHQQLWSHHETSNNNSELSSQKNNIKAENMAPIRTSSSEIPTLQANSQGNNNGGYQSDYNNSNQAAQTLREQRRSDDGYNWRKYGQKQVKGSENPRSYYKCTYPNCSTKKKVERNLEGQITEIVYKGSHNHPKPQSTRRNSASSQAIQGSVPSESYDHSFGGQAGTPIDSVATPDNSSVSFGDDDNNMSSQRSNSRGDDFDEDEPDAKRWKKEGENEGISASGNKTVREPRVVVQTTSDIDILDDGYRWRKYGQKVVKGNPNPRSYYKCTTVGCPVRKHVERASHDLRAVITTYEGKHNHDVPAARGSGGHAVSRPSTDNNNNYNISMAIRPSAIPNHANHITANSLLGGRLNASESQSPLTLEMLQSAGSYGYSGYENSINSFVNQQQQQRHMEIMFPKTKEEPREDVFLESLLC
>WRKY35
MTSPSQGNPLTQAAIGQLIKGQEAAARLEVLLQETTLGNSAIEAFKEVWDSFSRSISLLDSGKPLETGQDPAITGVSKKRKTSPGEVKRGASRRRSQPTSLRMVLSKTLDDGYTWRKYGQKEIQSSKFPRAYFRCTHKFDQGCNAIRQVQRSEVDESMFIITYMGDHTCRDPSMLPQIISPPSLKGSCLISFGSSPTDNRQEAPLPSSSPSYVPERHEDVLSNLSPGTSSSEYVARAAAYNEGSKLMTPLGSTSDHGDVDSGFHSSTSSLDMDFVTDSFEDIFSFDHDGFL
>WRKY36
MDSKVNEMLNPVTEKMPTLNRLMAIEELNRGRELTTQLRALLSAVNPANKQVETAGVLFEEVLKSFSQALSVLKPGGKPDMEPGATGACLPASSGGRKEPGVKRSQLEQTRGDQGHRRRCTISWTTITSMPLVDGYQWRKYGQKKIYGSKYQRSYYKCVHRKNQGCQATKQVQQKDDGNPPKFIVIYQMPHTCNNLDVSSKVGMDYSSIAKTSVLDDGSKSLDIQTQQPLLSGNLKMEEPEKCLLTDIASMHSPVMSNDMNWIMDMTWLDGEVYIK
>WRKY37
MAMVGGYSGAQKVISATELEDGHIWKKYGQKKILGAKYPRSYFKCAQKKYQGCQAIKHVQRMQDDPPMFLVTYIGQHTCSNVLQTSQWIPDDSPSSDKCMLSFELDQSSIHQVNYWSSPEVLSKHPAFWEPSQATSSKKSTMETSYDAPSVPAAADLPECSPFPMDRSGCSNVVPGMFSQPSPQATDVDSFMSLLESFAGLCSDKDVGYK
>WRKY38
MDMDTWNQILHACKLARELETRLRHFANHPPLLVSSCEEVVGAFNKAIHDLRSHNTSHYSTQMFFGETSGSLSEPLDIRAGEGSSHGGSYMQAIDFSQGQLMGLDFQATSMAMRMVDTGRGSTPDVNIDAFGRGGGEAPVAAAGSLVAERRPTGSSIQRSSRRRRDSGGTIVRVPALRTGNTEIPPDDGYTWRKYGQKDILRSRFPRSYYRCTHKSYYGCNAKKQVQRLDEDPYTYEIKYCGTHSCKTSTTPLLIPSITPNTNNASSSSNNNPPGEAPMPEATAQPPSSLPTSTQLGIWFSREFDHGQREIPSLVGSSTQAGPSNMQGGGRDIDCPVAALADVMFNSGSSGSSMDAIFSQPRQDS
>WRKY39
MMMEKREEEMDVAAAAGVSPFAADQIGGIFDTAFDVRGADKSSQGFLELLGFQDLHRSFFDIPLPAPTVEVAPSVPPPESSEVLNFPATPNSSSISSSSTEAATDTADPAKPHREEEEQGKAKKTGSKEGKKKGQKRQREPRFAFKTKSEVDHLEDGYRWRKYGQKAVKNSPFPRSYYRCTHATCGVKKRVERSSEDRTVVVTTYEGQHNHPCPIVPRGGHPAPLPPLAAEPPPPPPGLGFVFPSFQVKDLHFPYLTSYLPPPLDFQHVSTGIVASAPGDRRLCNPTADVPIRDHGLLQDLIPSDIGKKEE
>WRKY40
MKQRAEASSTSELLACDVEAAMKEIDRGHELMTQLRALLIPLLPAGGLTELAGDLFEEILKSSTMALSRLRDCSCGLSASSDSDDDRRNKLVVDGKRKSTEERERPDGRRRRKQLDSWSIVTSVPHYDGHQWRKYGQKTINNAKYPRSYYRCTNSKDQGCRATKTVQQEDRDSDPPKFLVTYSMQHTCKNVDINSPFIVDSAPRNTPILGSESEYSLCYQPSPSSIVTENQSQGYSPLIADKLPTDELLSGLLAPATPIGTPGLVDEISNIFSPLYTDWDMMMDAVDLTEVKISEKEISFESPWWLREVS
>WRKY41
MVGRGKSVSIGSLEQENSSLMDPKTATRVLIKGKESAIKLQSLLQESSPSEDHGKNSMIGFFIEEILGSFDGALATLDSVGAPETHLDQASTPCSDEQGRDDSSKKRKVASVRRNGYRRRAHPYSCRRVSSKTMDDGYTWRKYGQKDIFSSKHPRSYFRCTHKYDQNCQATRQVQRSEDDFSTYVITYMGEHTCSDPTKPPHLHPPSHQRPTFIISFGSETAADTQQEPLSNSLHSSILKQESDEEVLSDPSPGSSASEFFMLPDLDIFEQSAPMAQYMQTALDRCDVMSDVHSPNSCLDMEFGIHFDVDDVFSLDQDRLFQD
>WRKY42
MEAIGRSSWSPGALPTLTFDLVSKNSNPYNRLNPRPIKKMRGEAEQQRNPFDSLTEEILFLILDRLGSNPVDKKSFSLVCKSFYAAESRHRRTLAPLRSDLLRRILARYPSIARLDFTLCPRVTDGALAAAADALRSSLRSVDLSRSKAFSSVGLEKLAVNCTSLVEIDLSYSFYLNDGAAAAIGRARNLERLWLAKCRRITDIGIARIALGCPKLRLLCLNECIKLTDLGIELVASKCKMLQSLDLSYLAITEKCLPAILQLPYLEDLSLPECVGVDALSQGCTSLEVLDMSIRQQVFDIATCQHAKCAGLSSITNRSLGLRQMGLTYYIPVTCFLQKLPRLQSIKLSDCEITSTELKAIGTSCLSLKELSFSKCSGITDEDLSFIVSKHRDLLKLDITCCSEITDVSLANITSSCTSLTSLRMESCNLVSKEGFRLIGQRCHLLEELDLTDTDLDNEGLKAVSGCFKLSSLKIGLCMNINDEGLVHVGKCCPKLQVLDLYRCTGITDMGISAIGLGCPVLRMINLAYCSDITDDSLRSLSKCLNLDTLEIRGCPQVSSVGISAIAVGCRQLTKLDVKKCYDINDDGMLSLGRFSQNLRQINLSYCSVTDRGLLALASISCLQNMTILHLKGLTPNGLKNVLWACNGLRKMKLHSSLKSLIPQHILEYTQARGCMFQWSNKPYQAELVPNEIWKQQSRVPYYQSPTLPSLSLNHTNSLSSSLFISFFWSLLLMASSTGSLETSADSQPAAFSFSFPTSTSFSELLQGAGNDGGEGRSMTGASRGFSGTMANSGGVGPKFKSITPPSLPISPPPISPSSYFAIPSGLSPTDFLDSPVLLSSNILQSPTTGSFSTQTLNWRGPAADYQQGVKQENKAYSEFSFQTQASNGTMQTSSFYPSSMAISLDQQSLNYQQHSNNAYAKSELMAPTRTNSSGIPTSQASTQVNNGGYQSNVSHSSQAAQTLRAQRRSEDGYNWRKYGQKQVKGSENPRSYYKCTFPNCPTKKKVERSLDGQITEIVYKGAHNHPKPQPTRRNSASSQAIQASGAAEAGPFGAQSGILIDAVHTPENSSASFGDDDVDISKSGADEFDEDEPDAKRWRKEGENEGISASGNRTVREPRVVVQTTSDIDILDDGYRWRKYGQKVVKGNPNPRSYYKCTTVGCPVRKHVERAAHDLRAVITTYEGKHNHDVPAARGSGGSRPSTDNNNFTMAIKPSAMVNHPNQIAAAAFFSNRPSASASQAPFTLEMMQASGGNIGFSGFDNSMNSYMNQQQQQQQQRRMEGVFSQTKEEPRDDLFLDSFLY
>WRKY43
MRDAEKIVVAKPVPSRPCSNLRSFSELLAGAMNASPATSFAEATVAIRPKTVRFKPTTNAALADVSSSDVISKSAACSLPDKASTTTSKAEHNSTILYKPVAKVVSRTTAALLANLGNFDASHQLTTATVLEQEKNQFQCLPTLNCHQDSSSHMEMDHIYEPSNSAPPATEQDARIQQPTTSGDRRSYDGYNWRKYGQKQVKGSEYPRSYYKCTHPNCPVKKKVERSFDGQIAEIVYKGEHNHPKPQPPKRLSLGSQGQTFVSEGRGRESGHRLWNGHLVEGNASEEQVDNDNETSFPDTSSFLGQTQFSHDPLLATSYNSVTKNPDTTGGPSGTSEVGDGTASLDNDKPNYKRRKTEDQVSGAGAVTEGVAEPHSATQTSIEADVSADGFHWRKYGQKVVKGNSYPRSYYRCTTPKCNARKYVERASDDSGSFVTTYEGKHNHEKPTRKTNLAVSHHDAGGLSKSRHN
>WRKY44
MEEVDESEASWFDGSVEELIHELFDDESPLFVPPEVPESQEAASQKSVVNKLISSVYSGPTIGDIQSALSMGFQHGRSTGSLAVSSFPEKGSGKMENKYTLRIKSCGNGLTDDGYKWRKYGQKSIKNNPNPRSYYRCTNPRCNAKKQVERSTEDPEMLIITYEGLHLHYAYSHFFLPRRQGQNSATSLHVPKKPKVQQAEDLDQNPDARSTKPEAPTTTQQQQQQELVIIGEKSPQGTLLGPVLREERMPTEDNAQCPQGLLEDIVPLLVRKPCNSTSSQASSPDHYSPSHSWSLNSAHLDVGILSNMIPVTHP
>WRKY45
MEQVEEANRAAVESCHGLLSLLSQSQDQVQYRNLVAETGEAVSRFKRVASMLSDGVGHARVRIVKGVQSPFHHKVFLDHPLVLSEIDPSPKPLQLLPKSLLDTSAPELGSSAKNSQQLTQKILFENPGLDLNSSSSRSTLQLAPQGPPTAAHFQFLQQQQNNQRFQLQQQIKFQADMFRRSNGGINLKFDSSSCTPTASSARSFLSSLSMDGSVASLDGKAFHLIGGPAASDPVSTHLPPKRRCSGRGEDGNGKCATAGRCHCSKRRKLRVKRSIKVPAISNKLADIPPDEYSWRKYGQKPIKGSPHPRGYYKCSSMRGCPARKHVERCLEDPSMLVVTYEGEHNHTRLLTQSAHT
>WRKY46
MTLVSSFFADDPDSENRSFSQLLAGAIDSPVVAPPSTPAERGSGGGGEGRGSRQRQRQNWPMFRSPLVAVPPRLCQSSFESPAGLFLSKTGYFGIRHQQALAQVTGQAADSHSYMHDQAEYPSVSAAMSTSLTQPAGSLIHTLSLQQMPPLSLATNNTTVKSADGSHSDHKPQHTSLNVDKPADDGYNWRKYGQKQVKGGEYPRSYYKCTYPNCPVKKRVEQSLDGQVTHIIYKGQHNHPLPPQDRHGKECVSGCDEFPGSFHFPANSRTGTANFSRGRDCSHGTSERLSDASEGEVGDGEPGTDEGGDSTQDLKRRMMESTSHRMVTEPRIIVQTTSEVDLLDDGYRWRKYGQKVVKGNPHPRSYYRCTNVGCIVRKHIERSSTDPKAVITTYEGKHNHDVPAARNSSHATTNAGASTSSMHPKAHNTTSNSQRFLRRIEFRNNVQRPIALHPLRKEHNIA
>WRKY47
MEDKNRPPPESDARGGGGGTGRWRYLGDGGAGISSLDDLCAGEEEEEEEASILRAFGWSIPMESSPIGEEDGGFPGFGLDDAPGPSATVAAPPEARSDAPAADLPARSGDAASSSSSEEPPPEPDEKPAETASKSTKKGQKRSHQPRFAFMTKSEIDHLEDGYRWRKYGQKAVKNSPFPRSYYRCTNSKCMVKKRVERSSEDPTIVITTYEGQHCHHTVSFPRGHVYVHNVAASAERPALPSPHLYLPAMQFHQNPAAAGGQQLLQTLHGEHQTSLPARTSSPLPADEGLLGDMVPPWMRNR
>WRKY48
MGTGGGGLSLGISSDSAGFKTGGVMDSFLGGGLKRKSGSVESEHHFPTSLRCHDEPADGEEKRRVVGEVDFFSDEIRRERARPDSDSNAPDISIKKEDLTINMGLHLLTTNTGTDQSTMDDGLSVNEDKESKSDLAAVQAELGRINQENQRLKSMLSHATNNFNSLHMHFIALMQERNQRNGSLQGHEVIDHEKTGDKRSKHEDPTAPRQFLDLGLASLAGEGSHPTTEGGSQDRSISPPNNAEVLSMDYSLKENYNSKEAVPIDRERSDGRDVRATFREESPGKASQSWIPNKAAKLSPSKTSDQEAQEATMRKARVSVRARSEAPMITDGCQWRKYGQKMAKGNPCPRAYYRCTMAAGCPVRKQVQRCAEDRSVLITTYEGNHNHPLPPAAKEMASTTSAAANTLLCGSMSSTDGLMNSNFLASSSSMAAISASAPFPTVTLDLTHVSSVAFRRPSTQFQVPFPNGAAAPGLGSTPTTSLPLEFGQTLFNQSKFSGFQMDRPRVSQPKVDSVRPSSLADTVSAATAAMAADPNFTAVVAAAITSIIGGGRGGSGAAQTGNSNNNKGSENGIGN
>WRKY49
MSRENRELYHHDHHFLRDRNDLPFHDDLSPFFSQRPGTGASQELQGFFHLQAASPYMNITEYLHGSSDYGLLSKGFNTSCSSPEMFGPRDGGLVKRELVVDTSIGTNLNVSTGGGDGGTTPLTPNSSVSSSSSEAAGEEDSGRCKKDQLKVEEEEKQQLKGSEEGGDKSKKVSKPRKKAEKRQRQPRFAFMTKSEVDHLEDGYRWRKYGQKAVKNSPYPRSYYRCTTQKCSVKKRVERSYQDPTIVITTYEGQHTHQSPATIRGSTHILAPPPTMPMSFRQDFLMHQMPQLSASSQQGEANPSMYLPTLPPLQQPQFPDYGLLQDIVPSFIHNKQP
>WRKY50
MDGRCSTEPRNSEPEEVGIAPENNSPSPPGDTKAVQPLPSSQKRSSRRSVQKRVVSVPISGDGGSRPKGGAGGEGAPPTDSWAWRKYGQKPIKGSPYPRGYYRCSSSKGCPARKQVERSRVDPTMLVVTYSFDHNHPWPLPKNHHQHPKPPPPAAAPPVDDPSPIHSSPPESADLDQNFSDLIGGEPSLMIHDEFRWFSDVGSPSSASPPAAAENLLYGSIFAGGALGLPDDCGGEEIGDGEEDGMFAGLGELPECAVVFRREEARLAPASWCGSTG
>WRKY51
MDVDNWDLQAVVRGCCLTRPSTDPFSSFPPLLLKEEQVDGEKDILFGFPDIMDTEKSFHELEELCKPFFLKPQQQPLEQQQQQQSLPSPQQGNPSQQQRRLPQRPVTNSNPRSKRRKNQQKRAVCHVPADGLPSDMWAWRKYGQKPIKGSPYPRGYYRCSSSKGCLARKQVERSRTDPAMLVVTYTAEHNHPLPTHRNSLAGSTRQKQPPPPSPTATSPSASGSDRMPPSIPQSSSVKDKLLRQRKGMEEEEEDEEGEEMLMVEDMEMAGEEDVVFLGLERLVEGTDVGAANSPALSGFYADEGGLAEHFFASTWLATNNAAAAAGGS
>WRKY52
MEHRAGGGGSLLVSELIQVQELVRQLEAHLDQPSPIEFCKSLARQILPSIERSISIAKMSDSEGQQRLAGTESPRSATESPCSENSNQAFKDCDRKEMSKKRKTLPRRTSQVTVCPGAGVEGPLDDGYSWRKYGQKDILGAKYPRGYYRCTHRNTQGCLATKQVQRSDENPLVFDVTYHGTHTCLQRSPSVPKAVVSPYQEPKQNNPYFQEHALQQQQQGDNNLLQTFQRGLKVETQGLDSDTRDLSSLSFSFPPTPVGGIKAENHIFSSPSKLDNGFMGSFSPSFVSPATSESNYFSMSPCCMGNYGGGFNLPTAESELTEIISAATSATDSPLMGMDFLLEPMEFDPKFQFDASSFYS
>WRKY53
MRYEIMAAVGAPLHGPANIMASFPSQPGQGGGSSDDLESDQPAAFDLSDYILLDEASFGQPAESGAPPMVDVGQTSESNLAASGSSRTSRGGVERPRTAEGSRIAFRTKSEVEILDDGFKWRKYGKKSVKNSPNPRNYYRCSTEGCSVKKRVERDKEDPSYVITTYEGAHNHMSPGVVYYTTQDSTSGRFYVAGCELPPGSS
>WRKY54
MFPSKVSAVLNQGLVEDHMSFAQISLLSNPSFPPHGIQQATGGPDMGRGLSSHLREGLPSMLPGYRAAPSDDDGLGQFGASSEQRSRNNLWSWSEQEGDLGNKRSSAREDYHNKKNSNGSSNNNIHRLSVGNITMKKVKTRKNVREPRFCFKTLSEVDVLDDGYKWRKYGQKVVKNTQHPRSYYRCTGDNCRVKKKVERLAEDPRMVITTYEGRHTHSPSHDEDDSRASDHINFW
>WRKY55
MEVALKRVEEERRPGSVGDDEEGGETRKTKTLGLPICFIVFGSETAIKDQEIQKSASPNAKDSSINKQASAATPSERSSMDTSSRPSCLNLGHSVTMSKEDQLKSTKAEMGEVREENEKLKMILARIVKDYQSLQMQFFEIVQQEQEKKPIGTPPVPIEVEEPELVSLSLGTSSSGHKKEEKAKTNKSKENEQIEEGLSLGLDCKFEGSITGTKEPGSNLSPDNSFEEPKEEEPGEPWPPSKILKHFRNGDEEVSQQPQVKKARVSVRARCDAPTMNDGCQWRKYGQKIAKGNPCPRAYYRCTVAPACPVRKQVQRCAQDKSILITTYEGTHNHPLPMSATAMASTTSAAACMLLSGSSASRPTIGSLAATSTVMTTSNANLHGPNFSFPSGHSRPGQFYLPNPSISSNPSYPTITLDLTAPPSSTSQPSQLNRFSSNFATTPRYSSTGFSFSCLESNAIPTSWSSSYLSYESQPYNKSSISSLSLGRQPQEPLYQSYLNKSTNPSAPTPSQNSLTDTIAKAITSDPNFQSVVAAAITSCVGAQGAQAGGKSTQGHGLKWGEQLSSVPPYSSTATGNGGASNYLTRSMASTSSPQQGNLMFPQPSLGLSTSKSASASPVDNREKTN
>WRKY56
MAAPLGFTEMSYPSFFLEDSPAGVPGCYFFPVEVSDESMLGVCNGVATDEALFEDSLLAGDLNTLVSSDCSLNAPTTGLVMNCGNDMKRMKVDAGCRIGFRTKSDVDILDDGFKWRKYGKKSVKNSPNPRNYYRCSHEGCAVKKRVERDPQDSSYVITTYEGVHNHASPSTVRYEEFGLHQAKTSAWESYAQLPLVVPNVYRMQAAHSSY
>WRKY57
MAYFPSQSTDWAMAMSLAFGHHSCLPMALNPLNYTLFDEDSVACQLERPVPLMASDSGSRIYGSGMQTPKEGVCRVAFRTKSEIDILDDGFKWRKYGKKSVKDSPNPSRNYYRCATEGCGVKKRVERDGEDPSYVITTYEGVHNHTSPAVIYFKPDGHDSAGSLLS
>WRKY58
MDGRAKGSDPEDPGIVPKSDGVSLPSTTRLSSPSSKKRSRRSVLKRVVSVPSGDGAVPPSDSWAWRKYGQKPIKGSPYPRGYYRCSSCKGCPARKQVERSRLNPTMLVITYAGEHNHPCPLPRNRHHQYHRSSKLRSAETPTSDLEPAPPDSGPTGPTKPDAKFADLIADDTSSLITLDKLYLLPDAASTSSTSPAEADDALLYGPVCSAAGDGAALGVSMMLTDECERLSGDDGGCGGEEDSLFADLGELPECSAVLRRGVVERHMRGEESQRCTLTTVACCRSSG
>WRKY59
MEKGTSWDISLLLEVLTQGEEQNRQLQAQLDDPSSAELSKSLAQQIQFTFNKAITMAKLIAADNSRQPPCPNNTSPGSPRSASRSPRSENSEKAFKEHEKKGMSKKRCMLDRKSLPKWTSQVRISSGATAEGQIDDGFSWRKYGQKDILGAKYPRGYYRCTHRNAQGCPAKKLVQRSDADPAVFDITYWGRHICLQRPRVNSASSAPEAGMQRDQQNPPLDHDQQHPRHDRQLLLSFRAGLKVKTEGLDMEDQNLTSSSFSFPSTPIGSLKHEDQIFSSPPTLENNFMGSFSPNFFSPTTSESSYFSVPSEMDNYGGRAALHTSESDLTGTISAAASVTNFPMVDIDFMLEPHMDFEPNFPFDDSNLFR
>WRKY60
MDDDNWDLHAVVRSCRFMGSASTMDPFSSFPPPSDLLAEETGLMDGGEGGGGSGGLPLCFPDMFESRSVLQELEELCKPFLPKAQQQPQRSGPSSPPSSAVLSVTGAASLVPAVGATQQQQSRQPHRPPSQISRSKRRKNQQKRVVCQVPADGLSSDMWAWRKYGQKPIKGSPYPRGYYRCSSSKGCLARKQVERSRTDPAMFVITYTAEHNHPLPTHRNSLAGSTRQKFPPPPSSSTTPPPAAGDGEHLPPVNPSSSPPSSSTAAGLSPTTPLTASKREDGGDVDDEEEEEVEGMLLVEDMEVMGEDGLLFMGLDEPSSAPIASAAASTAATDAVAPTFFDDDGVFGEHFFPPPWLSNSNNNAAAAAGGS
>WRKY61
MDKGGAGALRLGTSESVGFLASRSFLSPNHGGGLKSRHSMDSGDHFPTAIEFPVTLNYRRGDTVEDPPGKRRVDEMDFFSNEKKRSREEPDLDLKVPSLSIKKEDLNIDMRYPYTGLNLLTANTASDQSTVDDGLSPPQDDKEGKSELASMQAELSRMNEENQRLRGMLNQVTTNYNALQMQLVVLMQQRKQKDGSSQEHEAMDEKTDGKIVPRQFMDLGLAANTDEPSQSSIEGGGRERSSSPTNNVEAGSMEYRLKKNNANKEIVPLDHERSNRDDSPDPSSEGWNPNKASKLASPKSEEQTQEATMRKARVSVRARSEAPMITDGCQWRKYGQKMAKGNPCPRAYYRCTMATGCPVRKQVQRCAEDRSILITTYEGNHNHPLPPAAMAMASTTSAAASMLLSGSMSSADGLINSNFLARTVLPCSSSLATISASAPFPTVTLDLTHNPNPLQFQRLPAQFQLPLPNGTPAFGGPPQPPALPQIFGQALNSQSTFSGLQMSPNMDGAQFPHPKPPSATSLADTVSAATAAITADPTFKAALAAAITSIIGGGHQPNSNNSSSVNNTTSNGNTKPANSNFLAT
>WRKY62
MTPQPVFAKHHTNNSSGLLGWKEAAKARVLDDHGIPRREILIGSEGEQNPAKKKGEKKVRTPRYAFQTRSHVDILDDGFRWRKYGQKAVKNNKFPRNKVIEISSIAFIYYGCRSYYRCTHQGCDVKKQIQRLSKDEGIVVTTYEGMHTHPVEKSNDNFEHILNQWQIYSS
>WRKY63
MAVDLMGYSKMDDQIAIQEAATAGLRSMEHLIFQISHHKSQQLDCREFTDLTVSKFKKVISILNRTGHARFRRGPTAAPPPAPQTLTLAPIPLKAQPTQPAVPPPPPQTLTLDFTKPNPGPCSVVVGGGEIATSQYTKESFSISTPISSTNSSFLSSITGDGSVSNGKQGSSLLLPPVAPSAAISAGKPPLSSSYKKKCHEHAHSELVSGKYAVSGGRCHCSKRRKSRVKKTIRVPAISTKMADIPPDEYSWRKYGQKPIKGSPYPRGYYKCSSLRGCPARKHVERAPDDPSMLIVTYEGEHRHTQNPASEPTDSLLFASSREI
>WRKY64
MAGADDNATMIGDWTSLPSPIPRTFLSTFLNEEFGSRSLSDLLAENGNEGPPPGSEKQKTSTDPKEEKVQAGVQYLSDRSIEPSLFGAHKSSLQGGLAERMAARAGFNVPKLNMARITSANVGSSSSDVRSPYLTIPPGLSPTTLLESPVFLSNSMAQPSPTTGKFPIAQHENSNTVTTSVSAFPNKSEDYSLKDVRETFSFKPHMDSSSSYFSTAEKKGASTVDQQQSLPSIEVSVQSGKHMQPPSLETGIVSLQNQQQFNHQAGFSDSSDRKDATDDVTFDQRTSDSFMGNEHSPPPNDQQDGEAAPKELSSMAPGAPAEDGYNWRKYGQKQVKGSEYPRSYYKCTHLNCQMKKKVERSHDGHITEIIYKGAHNHPKPPPNRRSGIPSSHPFNDPQIDASEQPGSQASFDGKPLWATSTQNGTGGQEWRGDGQEASSSATVAAEHCDPSTSIQTQDGPRLESQDAIDVSSTLSNDEEEEDRATHGSVSLGGDGEGDETESKRRKLDACALEMGAASRAVREPRVVVQTTSEVDILDDGYRWRKYGQKVVKGNPNPRSYYKCTNPGCTVRKHVERASHDLKSVITTYEGKHNHDVPAARNSSHPNSAPSGTAGNSASQSHSLHRGLEPTQDGLVRFDAPTSLGTFCLPGREQLGPAAAFSFGMGQQGLANLAMAGLGPVASMKMPVLHPVHPFLGHHQAAGAGFHILKGEPKEEPVTESRLPIPNGGPVYHQMMGRLPLGP
>WRKY65
MAVDLMGYAKMDDKIAIQEAASAGLGSLEHLVFQLSHQKSPSDCREIADQTVSKFKKFISILNRTGHARFRRGPPPTAQPLTFSPAAPPQAKQPQPPPPPPPAPQALTLDFTKPNPTPCTGIAAVQYSKENFSISGQLSSASSSFLSSITGDGSVSNGKQVSSVLPPVAPAASAGKPPLSSSYKKCHGHAHSEVATGKYAASGVRCHCSKRRKSRVKRTIRVPAISSRMADIPQDEYSWRKYGQKPIKGSPYPRGYYKCSSVRGCPARKHVERASDDPSMLIVTYEGEHRHTQNPVPLSDRKLMVESS
>WRKY66
MDGQRNISEEEKIQEIGAELERLHAENKELCLMLHTMNNKYTALQAHVEKIREEVDFMNESCSSHYLTKRRPIESIKPKSTRIFVRTNEDSTSLIVKDGYHWRKYGQKITKDNPSPRAYFRCSMAPSCHVKKKVQRSPDDKSILVATYEGEHNHPLPGELDGMTSLPTTSSTGLMAGTSSSSTSRDLSQPTVTLDLALCGSNHEAARSTETLKNDTNDNNKNIMEECITLLSGDPNFRVALAAAVARSIISNHPSNS
>WRKY67
MESARMDPPSLSLDLGVGPLRLPEHTPIGQRKLQTNPMHVERSASFKDEAEDLEAKLNRMSEENKKLNEMLGSMYADYSTLRSQLFDLMSTSPKEKGLVSPSRKRKSESLETISFDDMTYERTDGISNRVESTSREDPCKRFREDPKPKISKAYVKTDPSDTTLVVKDGYQWRKYGQKVTRDNPSPRAYFRCSFAPSCPVKKKVQRSAEDTSIIVATYEGEHNHVHPSQTELAHGSCHNGSLPCSVSINSSGPTITLDLTQQGLSPGGSASREIESPEFQRLLVEQMASSLTRDPNFTAALATAIFGRILQHPPA
>WRKY68
MAEEVSSGAREHDKADREGSPKTSSSPPLGAEGGDSKTLAPPDASSGPGGDGGGAGDPRSFSQLLAGAMASAAAVSSSAALILPVPVLAVPCYIAPAAGLSGHFAVTHQAVLASVTAQALLQLQKSYPSSSDFLRNSVPQPQLSNVTLVPLQQDPLPVAGNNACAPETEQPPSSHQNQQSNSIVVKTSFDDEKESSGDDYNWRKYGQKQVKNSENIRSYYKCAHGDCYVKKKVECCQDGRVTEIVYRGCHNHEPPLKVRSSRVRKAKRGASCVVNKNLDLPGAELKEAVPSPSKLQQTSGNETLKEELPCSNDHEEDSGMKAQEDLGEKPDPKRRVSESTVLFSAPILKTIREPKIVLQTACGVGLTSDGYGWRKYGQKFVKGNPNPRSYYRCTHIGCPVRKHVERSSEDAKYMVITYEGKHNHDLPSLKDGSDPPATPLLTAVATAMSKCEQTQKNYPLSYEKPTTKLLPDVDGKIVNERAQELGGEKAIESAQTLLSMGLSSTSENVGRKNSEGIQQPQLNRNCTLPVQNS
>WRKY69
MAVDLMGYSKMDDQIAIQEAATAGLRSMEHLIFQLSHHKSPQLDCREIADVTVSKFKKVISILNRTGHARFRRGPTAAQAPQTRTLAPIPLQSQPIQPAAPHPPPPPPPQTLTLDFTKPNPGTYPLVVEGGETAASQYTKESFSMSNPMSSANSSFMTSITGDGSVSNGKQGSSLLFNPVTPSAGKPPLSSSYKKKCHEHAHSEYVPGGRCHCSKRRKSRVKKTIRVPAISAKMADIPPDEYSWRKYGQKPIKGSPYPRGYYKCSSLRGCPARKHVERAPDDPSMLIVTYEGEHRHTQNPVPESTEALVSYSTPPVRSDQI
>WRKY70
MDSSLSLDLKVGSLRFPTEVPKVLRNSPKHEEEGLLMKREVGVLEAELNRVSEENRRLNEKIAIIYEDCANLQSQIKDLMTTMRSDRGSVSPERKRKSESSAMNGYSDVANGMTNWMGRQIESNSSGNSCKRPREDCDLKVSRLCVRTDPSDSSLIVKDGYQWRKYGQKVTRDNPCPRAYFRCSFAPACPVKKKVQRSVEDRSILVATYEGEHNHGYPSQLPAPNGSSRGGSVSRHSSGPSNVTLDLTRVGSQQEVESPELPRSLVEQVALSLTKDPGFKAALATAVSGNIL
>WRKY71
MEKVFESEGTWSDGSMRELIHGVLHEESPHLFVPPEAKEAKHVACQKSVIDKLISSVYSGPTIGDIESALSMSYQHGPCGSQVLFSFPEIGSGKMKKKYTLRIKSRGNELNDDGFRWRKYGQKSIKNNPNPRSYYRCTDPRCNAKKQVERSTEDPEMLIITYEGLHLHYAYSNFFLSRSKGNSATSLHVPKKPKVQPKSPDARPPEPEASTTQQQQQQQLVIACEKSPQLRLLVDALPNPVVGEQSIQRELLQDNVQCPQGLLEDIVPLLQPRSKNQQPKDTAQVLWILDAVVSGIRGDGERAWAMLESLTGEGRSVGFKVEMGGARAHHLDLVRTDVGGGGELIQWFLEVAELSEKEEYLIVRFMEARERDVVLDRSWVVAGQMLAVEPRWLWFCPIERAICSALIRYAAYIAERYDDDLSSQLPLTLRDGSVPLRGAPFRFKKFWTFYPRSWDIIKEVWRMSVYDDARCQVTRRLELARYRLIRWNHLEVGDIFRWIEGVEADIVELQRKED
>WRKY72
MTSPTGSLETSSNSWPAAAFSFPTTSFSELLSGAGNDGEDWLMTTATWGLSDNMGNGGAGGPKFKSMTPPSLPISPAPISPSSYFAILPSLSPTEFLDSSVLLSSNILQSPTIGTSPAQMFDWRGPAASYQQGIKEENKGYSELSFQTQASNGAVQTTSFHPSSMPISSDQKSWNYQQESNNANVKAELVPPSRANSSGILHANAQVDTGEQQSYFSHSTQAAQTLREQRTLDDGYNWRKYGQKPVKGSENPRSYYKCTFPNCPKRKKLERSLDGQITEIVYKGAHNHPKPPSTRRNSASSQAFPASGAAEASDHSFGAQPGTLIDSVPTPENSSVSFGDDNLDASKLGADEFDEDEPDAKLRRKDGENDGISALGNRTVREPRVVVQTTSDVDILDDGYRWRKYGQKVVKGNPNPRSYYKCTTVGCPVRKHVERASHDLRAVITTYEGKHNHDVPAARGIGVRRPPTEDDNSKNNFTMAIRPTAMVNHPNQMMTNSLFSSRPSASVSQAPLTLEMLQTPGSYGFSGFDY
>WRKY73
MEYLEQENSSIDRKKLTGELMKGQESATKLKILLQESFSSEDHAKNSMVELFIEEILGSFSRAFTILNSGKAPEAPVDQATTPCSEEQESQNSSKKRKIQSSPRTGYRRRANLYSSTRILSETMEDGRTWRKYGQKDIFNSKYPRSYFRCTHKYDQDCQATRQVQQSEDDPSIYVITYMGEHTCRDPTISPHLLPPSPQRPSSIISFGSETTADNQNEIPLNSSCFSVLKQETDEEAPSDPTPRSSSLEFLMLPDIETFEWSAPMAQYMGIALDQCDATSDMHSSNSCLDMEINTISFEFDDVFSVDQDKLF
>WRKY74
MALSILKRSKTEVGHQDLVATRSGIGSGDAAALGGDQRGQGKRRDRHTWTIVTSIPYDDGHQWRKYGEKMISSSKFPRCYYRCTYKAEQGCQATKQVQQKDFGDPPSFLVTYTNKHTCSSTFMAPHFVVDPCQSEPFSLCFDSSAGGIINEQPAFLTSLPTIIQDCDGRMPNWQHDTSSSSNQHMSLNVASQAYMETAGTILSSFDDICSNACPMWISHRSDVDYMMMEPMELIEFDGKELIF
>WRKY75
MNHVTAKNPVPQKQKEYVVGERERRAHKLQGTMDDGFPPITQVLKFHKVSKMDNSVSKRRKVFQKTVVTSRIEAEVGKQKGESPPSDFWSWRKYGQKPIKGSPYPRGYYRCSSSKGCSAKKQVERSKTDSSLLIITYTSDHNHPGPHLPTICPQEASPRNQSINQDLPAPKSPSQPNTTSEGSLNKEQSPLPCPPKCSQEISQQNQPLEEVHDHQQNVLFDEENPLPSPNSMTFSSTTPKTNEENDFFDELGELPIPSSLTSLVRESFFDERILFLPSQTTFS
>WRKY76
MASDPPPTNLEREDVREGRSLTLPEDGYEWKKYGQKFIQNIRKYRNYFKCRNKRCNAKKRVEWHPRDPSSKKIIYTGVHNHPPPRPQSPSEQEASARVANRYNLANQVLGSSSETS
>WRKY77
MEEVELANRAAVGSCHKILNLLSRSQDQILLCRNLVAETEVAVSRFKKVVSKLGNEAGHARVRRLNKALSPFNHKIFLDNPIASRSVPSPVPLQLLPRDSIEFPGRELGSTGRIPQQIPQRMFLENPVLDVDAASRSTFQLGPHAPPTHLHFLQQQQNNQKFQLQQRLKFQSEMYRRSNGRINLKFDNSSCSATGSSSRSFLSSLSVDGSVASLDGRPIHLMSGPESSNPTNSNQYPRRRCTGRGGDGSGRCATAGRCHCSKKRKLRVRRSIKVPAISNKIADIPADEYSWRKYGQKPIKGSPHPRGYYKCSSMRGCPARKHVERCVDDSSMLIVTYEGEHNHGRLVTPLVHT
>WRKY78
MCDFFWQRMENDQGDLADIVRAGGRGSALSSEFPNTSWQLPSEPITFPPPSTEGKAVCDFGDPFAGLRDPLLDQLIGSEFFDGPSTTSGLVSMISEGGGGGGDGGGSSGLGAQNMMTSAEMRRPCNMFSRVLQISPGTGRTSPLSPRVIKPSPVVAGGMIKVADGSLGCPVDPSIRVQISSPRTPGIKRRKSLAKKVVCIPAPAATSSRSSGEVVPSDLWAWRKYGQKPIKGSPYPRGYYRCSSSKGCSARKQVERSRTDPNMLVITYTSEHNHPWPTQRNALAGSSRSQSSKNSSSGSKNSPHKRKPPTSHGEESKVMTSSSAPAVKGEAREMGKAIDSVENNEFDQLFQQSYKSMIPESNQPNDFFADLAELEPDPMSLIFSKGSMETKPDEERGERALDPFNFFDWTGNSFEEAKKGL
>WRKY79
MSLSCYTSNPMEEVDESETNWLDSLGEELVRELLDDTIPVFVSPNVTEPEPDTRSESIINKLISRVHSSGPTIGGIESAQSETFQSGEPDGHGSSRPIISLPEKGLGKMESKYTLRIKTSQNGPADDGYKWRKYGQKSIKNSPNPRSYYRCTNPRCNAKKQVERSMDDPETFIVTYEGLHLHYTYSHFFLSRTQDSSAADLHLSKKPKIQSMSMQTQVADCPVTENTAWSSSIMEQNQLQPWISGGQSPQGRLLEEVVQCPVREDTSQQGFLDDLMQSPQGLLEDVVPLLVRKPSNSTTSSYDPRSSSPASSPSYSSLSWTPISSYLDVGILSSII
>WRKY80
MASSTGSLETSANSRSTSLSFSSPFPTSFSELLAGVGDDNMDDQPRKRDSQGLSDLAGLDGGGIPKFKSIPPPSLPISPLPFSPSPYFAIPAGLSPAELLDSPVLFSSSNILASPTTGAFPSQAVNWRSTSANPQQGIKEENRAYSEFSFQPHTKPMNSQLASFQASSASVSMEEAFKGLQQWSYLEIGNNSSEQSSQRANIKAEHMAPIRTNSSEIPTLQANSQNNNNGGYNQLDYNHSNQAAQTLRQQGRSDDGYNWRKYGQKQVKGSENPRSYYKCTYPNCSTKKKVERNLEGQITEIVYKGTHNHPKPPHNRRNSASSQAIQGSLHSEASDHSFGGRSGTPIDSVATPDNSSVSFGDDDVDMSSQKSNPGGVDFDEDEPDAKRWKKEGENEGISASGNRTVREPRVVVQTTSDIDILDDGYRWRKYGQKVVKGNPNPRSYYKCTTVGCPVRKHVERASHDPRAVITTYEGKHNHDVPAARGSGGHTISRPLIDNNNNNIISMAIRPSGIANHANQVTANSFFGGRLHASESQVPFPLEMLQSPTSFVYSGYENSMTSFMNQPQNQQQRHMESMLPKTKEEPREDSFLESLLF
>WRKY81
MDDILNQIHHACELARELETNLPHFVDNPPLILRSCEEVFGALNKAIHGLRSLYAPHYGTQMFSGEPSGSSSDIRAGEGSSHGGSYMQAMNLLQGPSMEEDNPLPGRGLPENETGMLDLRQLGLEIQGMMEIGGGSGCSGAAEANVEGFGRGGGEAPAAAMEGSSGSGKRPAGPLTQRSSRRRRDTDGTIVRVPALRTGNMELPPDDGYTWRKYGQKEILGSRFPRSYYRCTHKSYYGCEAKKQVQRLDEDPYTYEIKYCGNHSCHTSITPLLISSMAPTTTTNTNNPQGEAPMPEATAPPPSPPPTSTQLEIWFSRGFEHGQRETLPLIAPHGGEGSSTQAGPSQMQGGRDGDCPVADLADAMFNSGSSGSSMDAIFSEPKDDN
>WRKY82
MIMEKRAEKMEVAAVAGVSQFVADQIGGIFDIAFDSGGDKTSEGFLELLGLQDLPVSIFDLPAPAAPVEEATPSEPPPESSAVLNFPATPNSSSISSSSTEAATDTDPVKTQPEEHEQHETKKIDSKGGKNKRQKRQSEPRFAFMTKSEVDHLEDGYRWRKYGQKAVKNSPFPRSYYRCTSAMCGVKKRVERSSVDPAVVITTYEGQHTHPSTVLPRGVHPALLPPPLAAEMPPLPPPAEGLGSVLPSLQATELHFPYFTSYLPSPPMDFRHVSAGIITAPSGDLRDCKPTADILNRDHGLLQDVIRSDIGNKKE
>WRKY83
MAENHGGGGREAAAPRAGPPPRPTISLPPRSAYESLFHGGAAGGGGPSGVSPGPLTLVSSFFAEDPDSGFQSFTQLLQGAMNSPVGAAPPRRPIGQEEKEAERASGGGMERKEEGGLGRQNRPSSLEITQPLQIFTVPPGLSPTSLLGSPALFSPGLGNFGMSHQQALAQVTAQAAQFQFKMLSQAEYPACLSAATATSLAQDTGSAINMTPTQEMSTLTSNTDNNTFKSAEGPHADRRSQPTAVTVDKPSDDGYNWRKYGQKMVKGSEYPRSYYRCTHPNCPVKKKVEHSLGGQITEIIYKGQHNHQRPQPNKHAKEGGTLSSGRNEFNGNPGIPANSEPGSQVYPGNFSRSNETMPAPSASKGDQEPRYGTPEQLSGASDSEEVGNVELRTDEGGDDEPDSKRRNISTSSQKTVAEPRIIVQTTSEVDLLDDGYRWRKYGQKVVKGNPHPRSYYKCTYAGCNVRKHIERAPTDPMAVITTYEGKHNHDVPAARNSSHNIASAGVASHGLQPKGQNTISNNQTSIKITDYRSNDQRPVAVLELKEEHEIT
>WRKY84
FRVQLEANPFRFCIIRKILWSSLIHRTQCYYGFRNKSTKKGQKRSRQPRFAFMTKSEIDHLEDGYRWRKYGQKAVKNSPFPRSYYRCTNSKCTVKKRVERSSEDPSIVITTYEGQHCHHTVSFPRGSAHAQNAAAFADHVALSPPQLYLPAMQFHQNLAVGAGQLLQTPRGQHQPSLPARTSPLPTDEGLLGDMVPPGMRNR
>WRKY85
MDTSSRPSSSEHKNSITNSQDKQLESIKDEMGEVREENERLKAFLAQMVKDYQSLKMHVFDIVQKEHFKKPAETSSGLGDVEEPELVSLSLGASASRNRNEEEKRKENERINEGLTLGLHYKIDGSSSSQSEPPANLSPDNSFEEPEKEDAGREPWPPTKTIFESSRNGEDEVLPQPPVKKARVSVRARCDAPTMNDGCQWRKYGQKTAKGNPCPRAYYRCTVAPACPVKKQ
>WRKY86
MPAGLLQSVGRPGEGEADATGGGGGVKEKGKGGRTKKVSRPRFAFQTRSPNDILDDGYRWRKYGQKAVKNSTYPRSYYRCTHHTCNVKKQVQRLSKDTSIVVTTYEGVHNHPCEKLMEALSPLLKQIQFLSRF
>WRKY87
MEEQSRDPVATWTFSGDRGFIYCTERDDSILGDVAPEVGSGFLTFDLGDASGLDMVAPPPEKRSPPPPPVPPPKSGAGSGGTALSSSTGDPPETTNKVIRKRQKRAHQPRFAFMTKSEIDLLEDGYQWRKYGQKAVKNSPFPRSYYRCTNSKCTVKKLIQRSSEDPTVVITTYEGQHCHHSVAFPRGGMRARHAAALMDQLVPSLRFPAMPLHGNQPMVPGQLVQFPHKEHYNEGLLDDIMLSTVRKTQGE
>WRKY88
MKPAWIDRSSLSLDLSVGPLSFPDQAPIAKRAHHTNPMHVQGSSLKKDETEDLEAKLSRMSEENKKLSELLGAMCTNYSTLRSQFFDFMSTSPKELGSISPSRKRKRESLETVGFNDKTYERTDSFSNRVESLSSEDSCKRLGEDTKPKITKVYVKTDPSDSSLVVKDGFQWRKYGQKVTRDNPSPRAYFRCSFAPSCPVKKKVQKSAEDRSVLVATYEGEHNHGHPSQNEVTHGAYHNGSVPCSVSINSSGPTITLDLTKQGPRPPVGRASRDIESPEFQRLLVEQMASSLTKDPNFTAALVTAISGRILQHPSA
>WRKY89
MAEEPGSGAPEHDKAVREGSTESASSPPVAAEGGDSKTLAPPDSSSQPGGDGGSASDHRSFSQLLAGAMASATAGSTGAAPFLAVPVVTIPCYIAPAAGLTGQFAMTHQAVLASVTAQALMQLQKAYPSSSSDFLRNSVPQPQISNITLLPLQQDPLLVAGNTACSPETEQPPPSHQKPQSASIVVKTSSDDEKTGSGDDYNWRKYGQKQVKNSENIRSYYRCAYADCSVKKKVECCQDGHITEIVYSGCHNHEPPLKIRSSRERKAKRSAPTVVNKKIDLPGAEINAAVSSASKLQQSSGNETLEQHLPCSDGHEGDSAVKTEEDLGDRPDPKRRSTESTMLDPAPVFKTIRETKIILQTACDVGLASDGYRWRKYGRKFVKGNPNPRSYYRCTHIGCPVRKHVERSSEDAKSMVITYEGKHNHDLPPLKYGSDPPDSALLTAAAATAMTTNKQTSRNDPSYETPATKWLPDVDGKIFNEQVQELGGEKAIESAQTLLTMGLSSTSESVGSKNSGGIQQPRLNGNYAVVPVENS
>WRKY90
MESVSSARKNQMTSSVHCMEEKEESIGMWGEAGEGGGGGVGGGSMEPGPSAGKNAGSIAERRAAMSGFNPTPRLNTARFRSVSPLSSPGVRSPFLTIPPGLSPTALLDSPVMLPNSQAQPSPTTGSFQLPSPGHEILALYAVNACTDKANCEDIDSSFMFKTQTNNVSVPCLQSAQQMRMDFEDQACITKQEKGYASDLQRDVNVSEDNMVEAKCSSVQTCYHPPISNQAHHPEDLSNGKDTQSEQIFEEDQSFSSSGVGRPSEDGYNWRKYGQKHVKGSEYPRSYYKCTHQSCQVKKKVERSLDGQITEIIYKGTHNHPKPQPTRRSAFGSSFLMNEISDSAAGFGSITNVEGGSIWRNSQKGSKDKNCVDLRADGLELTSSTSVVTELSDPLSTAQEKCSNILTDIPELSSTLASQGVDEDGATQGSMPFEDDDEDDETESKRRKKESCVIDSNPASRAVREPRVVVQTVSEVDILDDGYRWRKYGQKVVKGNPNPRSYYKCTHPGCSVRKHVERASHDLKSVITTYEGKHNHEVPVARNNNHMISGSSMQPASNAQTSMTLPGSTTASRPQTQVQNLAPHFDKKFEFGCGNFTAGYAGCFTGNSKVGASPCYEMQMPHLESVSFSTFGLNNSYSGAHQAIPISNIIQDFSISFPTSHVRHSNLTLAGYDVNNHGRPSSIELHPLIMQQSRESDMKQFRQPKPEQDN
>WRKY91
MAEDPEADAGDLHVGAPLEGSRGPELGLDGFGEGNGGGSWEGRGGREGRADPRVSSLAGARYKSMSPARLPIARSPCLTISSGLSPSALLESPVLLTNMKAEPSPTTGTFSMPSLMNKAVCSDTISSPRDSNSNACDEESSAAFEFKRHMRSSMNSGLSPLGALASVNPTQQEQEPSLPVQSQSQTQTSSQIAKAEKATLSSDELTLSVRNPHPPLETLPSAGVPPEVASDELQQIKGSENGIQSLQSDHNGSMPSTIIEKSLEDGYNWRKYGQKHVKGSEYPRSYYKCTHPNCQMKKHLERSHDGQITEIIYKGRHDHPKPQPSRRVAVGALLCTQGEEKPEGLSSLASPEGKSSTVHISYPIDPTGAPQLSPISASDDDVEIGGARSHYTGDEVTDGDDPESKRRKMDATSVDATPIGKPNREPRVVVQTLSEVDILDDGYRWRKYGQKVVKGNPNPRYCKMRHLSPLRSQICRLRDIKYGSYYKCTNAGCPVRKHVERASHDPKAVITTYEGKHNHDVPAAKTVNHDTSVPTIADGSNTMMTHTSSALRGFMRNGDTMIISQQYTQPEESDTISLDLGVGISRNHSNTNELQQSPARDQVHGHQIQSVGSDCSNAMIQANPLSTLYGNSSNGVYGSSEDKSDGFIFRAAPMDCSSNLYYASTGSLVMGP
>WRKY92
MAEKRPSSDAQSEEKRDATGGRPPSPPPMVESSPPAKPGADASPAEKEDGSEAVEPPNSTARENPVAGEADGRPFSQLLAGPMASPVGSPRATPILAVPVDAMRLPMVAVPCFLAPAALLESPRFSGQFAMTHQAALATVTAQAQMQLQAAYPSSSSELVSTSVPQTMLSNISPVSFQQRPPTVCQDSVCMPETEQLPSSDQKPQSSHIVAKTAISDGYNWRKYGQKQVKSSENSRSYYKCTNTSCCAKKKVERCPDGRVVEIIYRGQHNHDPPQKTKCSKERGTQSVVPNGDNETLEHPSSEINESDPSTCKTEQISGNETPERQLYCSSDCEGDAGIKTAEDTGEEPDPKRRLVESMMHISTPVLRTVREPKIVVQKACDVGHVSDGYRWRKYGQKIVKGNPNPRSYYRCTHNGCPVRKHVEKASDDAKAMIMTYEGKHNHEPPTPQNTSDSPGAALITAATADTDEQRNKSDSLLDQKPSKEMRPDVGGDLSGERAIELGGEKALESAQTLLSIGFNSASGEATRTNSESVKHPLFSENPAAVPVQNS
>WRKY93
MAEKRPCSDAPAEVGGRPPSPTPPPVAEGCPPADPGPDATPAAKESASEAVEAPNSTAGEHPAAVGADGRSFSQLLAGAMSSPVGSPHATPIIAVPVDAVRLPVVAVPCFLAPAGLLESPGFSGQFAMTHQAVLATVTAQAQMQLQAAYPSSSSELVSTSVSQPMSSTNSPVPLQQRPSTVPDRVCTPETEQLPSVQKPQSAHIVVKTTTSDGYNWRKYGQKQVKSSESSRSYYKCTNTNCFAKKKVERCPDGQIVEIIYRGEHNHDPPQKPRCSKERAQSGGTTGEHESLELPSSELNESEPSTCKPEQISGNENPARQLYCSSDCEGDAGMKNEEDISEETDPKRRLIESTMNFSRPVLRTVREPKIVVQTACDAGHGSDGYRWRKYGQKIVKGNPNPRSYYRCTHNGCPVRKHVERASDDAKAIVITYEGTHNHDRLAPKNSSDSPAASLITAATADTGEQLNTSDMLSDQKPSKEKQADVGSNLEGERAVELGGEKALESAQTLLSIGLNSASGEANRTNSEGVKRPLFSENPATVPVQNS
>WRKY94
MVDKKMVENLEAETGVLHGAAPEVRFEGFGQGNGGGSWEEPAGSADPRVSSLEGARYRSMSPARLPIARSRCLTISSGFSPSALLESPVLVTNMKAEPSPTTGTFNMSLVMNKAVHSERKSSPRDTSSNDAHHEGHHGAFEFKPHIRSSMNSGLSPLGALASVNPSQQEQVPAVQVQSQSQAQTSPQLAKDEKETLSSHELVLSIANMHPPLETFPLAVVPPEVDSDELQQMKGSEDSILSLQSDHNGSNLSTVVEKSSDDGYNWRKYGQKHVKGSEYPRSYYKCTHPNCQMKKLLERSHDGRITEIIYKGRHDHPKPQPSRRLAVGAISNQGDEKPDSISSLARPEDKSSISLPFDPNDAPSPVSASDDDVEIGGGRSSNTGDELTHGDDPESKRRKMDATIVDASPIGKPNREPRVVVQTLSEVDILDDGYRWRKYGQKVVKGNPNPRSYYKCTNAGCPVRKHVERASHDPKAVITTYEGKHNHDVPAGKTVNHDTSMPMVADVSNNITTCMSAAFSGFRKNCDTMVISQQYTQPEGSNTVSLDLGVGISRNHSNATTAPHRSSLREPIQSHQNQSISSECSNVLIQGNPLSTLHGNLSSCIIYGSREGKDEGFTFKTAPIDRSSDIHYASTGNLVMGP
>WRKY95
MQDAEKIVVAKPVASRPYSNLRSFSELLADAMNASPVTSFAEATVTIRPKTVRFKPSPNAALAEVSSLDNISESRVAFNISDKASTTISKADYKTSVLYKPAARVVSRTTASRLANLGNFDAGHQNPATDVQAPVHVIGQEKHQFQLQPTLSCQQNSFSHIDMNHIYKPSNSVPESTEQDTRKQPATGGDRPSYDGYNWRKYGQKQVKGSECPRSYYKCTHPNCPVKKKVERSFDGQIAEIVYKGEHNHPKPQPPKRLSSGSQGQTVVSEGHGKESDNPLRSHHLVWGNVSDGQVEKGIEISLPDTTSFLGKAYFSHDPPFATSYNSVARNPDSAGRLSGASEFGNATASIDNDKPNYNRRKNENQVSGAGAVMEGVAEPHSATQTMVESDVSGDGFHWRKYGQKVVKGNLYPRSYYRCTTPNCNVRKYVEKASDDSGSFVTTYEGKHNHALPAKKTNLAASDPDAVALNNSRHNLNT
