# Supplementary material for: Genome-wide identification of WRKY genes and their expression profiles under different abiotic stresses in Elaeis guineensis
Source: PLoS One. 2017 Dec 11;12(12):e0189224. doi: 10.1371/journal.pone.0189224 (PMC5724828; doi:10.1371/journal.pone.0189224)
Supplement: S1 Table — (XLSX) [file pone.0189224.s003.xlsx]

## Sheet: Sheet1
S1 Table Exon position of every EgWRKY gene in the chromosome of Elaeis guineensis
	EXON STRAT	EXON END	GENE START	Chromosome No.
WRKY01	2828118	2828481	2828118	1
WRKY01	2833441	2833716	2828118	1
WRKY01	2834500	2834829	2828118	1
WRKY02	3528352	3528420	3528352	1
WRKY02	3528636	3529148	3528352	1
WRKY02	3529416	3529529	3528352	1
WRKY02	3530625	3531492	3528352	1
WRKY03	3581086	3581482	3581086	1
WRKY03	3581578	3581696	3581086	1
WRKY03	3582026	3582172	3581086	1
WRKY03	3582290	3582588	3581086	1
WRKY04	3587901	3588358	3587901	1
WRKY04	3588504	3588644	3587901	1
WRKY04	3589130	3589580	3587901	1
WRKY05	3597496	3597664	3597496	1
WRKY05	3598620	3598739	3597496	1
WRKY05	3598879	3599103	3597496	1
WRKY05	3599198	3599292	3597496	1
WRKY06	3790630	3790938	3790630	1
WRKY06	3791206	3791349	3790630	1
WRKY06	3791461	3791759	3790630	1
WRKY07	8508520	8509419	8508520	1
WRKY07	8509682	8509810	8508520	1
WRKY07	8509923	8510767	8508520	1
WRKY08	10329250	10329726	10329250	1
WRKY09	10334215	10335039	10334215	1
WRKY09	10335125	10335238	10334215	1
WRKY09	10335338	10335866	10334215	1
WRKY10	10559780	10560259	10559780	1
WRKY10	10560375	10560539	10559780	1
WRKY10	10560644	10561375	10559780	1
WRKY11	18267529	18268220	18267529	1
WRKY11	18268859	18269002	18267529	1
WRKY11	18269171	18269693	18267529	1
WRKY12	19074456	19074844	19074456	1
WRKY12	19074959	19075057	19074456	1
WRKY12	19075207	19075368	19074456	1
WRKY12	19075456	19075878	19074456	1
WRKY12	19075985	19076098	19074456	1
WRKY12	19076202	19077025	19074456	1
WRKY13	45150214	45150725	45150214	1
WRKY13	45153051	45153149	45150214	1
WRKY14	46090220	46090579	46090220	1
WRKY14	46090674	46090768	46090220	1
WRKY14	46091686	46091803	46090220	1
WRKY14	46091984	46092102	46090220	1
WRKY14	46092673	46092874	46090220	1
WRKY14	46093188	46093331	46090220	1
WRKY14	46093767	46094051	46090220	1
WRKY14	46099196	46099603	46090220	1
WRKY14	46104749	46105455	46090220	1
WRKY14	46105698	46105853	46090220	1
WRKY14	46106104	46106758	46090220	1
WRKY15	1244849	1245140	1244849	2
WRKY15	1245339	1245413	1244849	2
WRKY15	1245499	1245651	1244849	2
WRKY15	1246659	1246997	1244849	2
WRKY15	1247097	1247210	1244849	2
WRKY15	1248869	1249774	1244849	2
WRKY16	18378213	18378942	18378213	2
WRKY16	18379056	18379172	18378213	2
WRKY16	18379282	18379617	18378213	2
WRKY16	18379737	18379793	18378213	2
WRKY16	18379875	18380205	18378213	2
WRKY17	34420487	34420812	34420487	2
WRKY17	34422910	34423323	34420487	2
WRKY18	38960111	38960882	38960111	2
WRKY18	38961068	38961226	38960111	2
WRKY18	38961348	38962204	38960111	2
WRKY18	38965472	38965645	38960111	2
WRKY18	38966896	38967409	38960111	2
WRKY18	38967536	38967618	38960111	2
WRKY18	38967762	38967893	38960111	2
WRKY18	38968008	38968357	38960111	2
WRKY19	47764368	47765140	47764368	2
WRKY19	47765253	47765378	47764368	2
WRKY19	47765477	47766219	47764368	2
WRKY20	49916408	49916966	49916408	2
WRKY20	49917132	49917290	49916408	2
WRKY20	49917376	49918232	49916408	2
WRKY20	49918906	49919091	49916408	2
WRKY20	49920111	49920624	49916408	2
WRKY20	49920745	49921049	49916408	2
WRKY21	60595545	60595695	60595545	2
WRKY21	60595796	60595933	60595545	2
WRKY21	60596487	60597170	60595545	2
WRKY22	2897890	2898367	2897890	3
WRKY22	2902493	2902774	2897890	3
WRKY22	2902978	2903252	2897890	3
WRKY23	3976191	3976285	3976191	3
WRKY23	3976362	3976395	3976191	3
WRKY23	3976904	3976987	3976191	3
WRKY23	3978099	3978191	3976191	3
WRKY23	3978532	3979065	3976191	3
WRKY23	3979253	3979366	3976191	3
WRKY23	3980738	3981682	3976191	3
WRKY24	4421975	4422386	4421975	3
WRKY24	4422713	4422853	4421975	3
WRKY24	4422982	4423228	4421975	3
WRKY25	4455296	4455599	4455296	3
WRKY25	4455716	4455862	4455296	3
WRKY25	4456334	4456593	4455296	3
WRKY25	4457029	4457347	4455296	3
WRKY26	11542191	11543093	11542191	3
WRKY26	11543179	11543328	11542191	3
WRKY26	11544528	11545474	11542191	3
WRKY27	12905634	12906558	12905634	3
WRKY27	12906659	12906772	12905634	3
WRKY27	12906895	12907531	12905634	3
WRKY28	16840840	16841105	16840840	3
WRKY28	16841201	16841299	16840840	3
WRKY28	16841432	16841593	16840840	3
WRKY28	16841681	16842049	16840840	3
WRKY28	16842155	16842268	16840840	3
WRKY28	16842371	16843289	16840840	3
WRKY29	43201571	43202033	43201571	3
WRKY29	43207714	43208037	43201571	3
WRKY30	46869949	46870112	46869949	3
WRKY30	46870551	46871521	46869949	3
WRKY30	46871615	46871740	46869949	3
WRKY30	46872991	46873630	46869949	3
WRKY31	46688084	46688447	46688084	4
WRKY31	46688570	46688637	46688084	4
WRKY31	46688785	46688946	46688084	4
WRKY31	46692315	46692604	46688084	4
WRKY32	50354451	50355210	50354451	4
WRKY32	50355986	50356126	50354451	4
WRKY32	50357084	50358395	50354451	4
WRKY33	1003267	1003628	1003267	5
WRKY33	1003742	1003885	1003267	5
WRKY33	1005245	1006117	1003267	5
WRKY34	5971453	5972211	5971453	5
WRKY34	5972394	5972555	5971453	5
WRKY35	7468889	7469690	7468889	5
WRKY35	7470304	7470408	7468889	5
WRKY35	7470705	7471003	7468889	5
WRKY35	7471039	7471135	7468889	5
WRKY36	7509255	7509829	7509255	5
WRKY36	7510498	7510599	7509255	5
WRKY36	7511467	7511846	7509255	5
WRKY37	7516052	7516565	7516052	5
WRKY37	7517142	7517246	7516052	5
WRKY37	7519196	7519209	7516052	5
WRKY38	7533908	7534385	7533908	5
WRKY38	7535455	7535583	7533908	5
WRKY38	7535884	7536374	7533908	5
WRKY39	11466843	11467013	11466843	5
WRKY39	11467092	11467510	11466843	5
WRKY39	11467617	11467766	11466843	5
WRKY39	11467900	11468462	11466843	5
WRKY40	42769327	42769717	42769327	5
WRKY40	42770434	42770538	42769327	5
WRKY40	42770727	42771373	42769327	5
WRKY41	42856852	42857272	42856852	5
WRKY41	42857549	42857653	42856852	5
WRKY41	42859437	42860147	42856852	5
WRKY42	44348667	44349561	44348667	5
WRKY42	44351097	44351207	44348667	5
WRKY42	44351850	44351981	44348667	5
WRKY42	44352062	44352443	44348667	5
WRKY42	44352532	44352661	44348667	5
WRKY42	44353179	44353473	44348667	5
WRKY42	44353557	44353808	44348667	5
WRKY42	44354496	44354538	44348667	5
WRKY42	44358640	44359067	44348667	5
WRKY42	44359811	44359999	44348667	5
WRKY42	44360179	44360759	44348667	5
WRKY42	44360847	44361008	44348667	5
WRKY42	44361286	44361739	44348667	5
WRKY43	47101333	47101628	47101333	5
WRKY43	47102509	47102926	47101333	5
WRKY43	47103035	47103178	47101333	5
WRKY43	47103492	47104207	47101333	5
WRKY43	47104916	47105074	47101333	5
WRKY43	47105520	47106104	47101333	5
WRKY44	48908668	48909362	48908668	5
WRKY44	48911045	48911188	48908668	5
WRKY44	48911304	48911631	48908668	5
WRKY45	3040168	3040751	3040168	6
WRKY45	3041528	3041653	3040168	6
WRKY45	3041749	3042605	3040168	6
WRKY45	3043168	3043299	3040168	6
WRKY46	4288074	4288875	4288074	6
WRKY46	4289091	4289231	4288074	6
WRKY46	4289497	4290176	4288074	6
WRKY46	4293607	4293918	4288074	6
WRKY47	4774207	4774770	4774207	6
WRKY47	4776967	4777110	4774207	6
WRKY47	4778166	4778548	4774207	6
WRKY47	4779427	4779820	4774207	6
WRKY48	33625556	33626192	33625556	6
WRKY48	33626291	33626404	33625556	6
WRKY48	33626503	33626922	33625556	6
WRKY48	33627011	33627172	33625556	6
WRKY48	33627332	33627427	33625556	6
WRKY48	33627537	33627842	33625556	6
WRKY49	34241286	34241783	34241286	6
WRKY49	34241972	34242115	34241286	6
WRKY49	34242757	34243364	34241286	6
WRKY50	38804476	38805499	38804476	6
WRKY50	38805591	38805752	38804476	6
WRKY50	38805842	38806170	38804476	6
WRKY51	39157107	39157575	39157107	6
WRKY51	39157685	39157798	39157107	6
WRKY51	39157879	39158687	39157107	6
WRKY52	40484853	40485786	40484853	6
WRKY52	40486126	40486254	40484853	6
WRKY52	40486369	40486679	40484853	6
WRKY52	40487154	40487233	40484853	6
WRKY53	42604078	42604523	42604078	6
WRKY53	42605089	42605226	42604078	6
WRKY53	42605361	42605690	42604078	6
WRKY54	43055219	43055507	43055219	6
WRKY54	43055845	43056114	43055219	6
WRKY54	43060140	43060457	43055219	6
WRKY55	2603710	2603792	2603710	7
WRKY55	2603904	2603940	2603710	7
WRKY55	2604311	2604394	2603710	7
WRKY55	2606488	2606580	2603710	7
WRKY55	2606932	2607459	2603710	7
WRKY55	2607644	2607757	2603710	7
WRKY55	2609200	2610166	2603710	7
WRKY56	2664908	2665471	2664908	7
WRKY56	2665650	2665796	2664908	7
WRKY56	2665911	2666305	2664908	7
WRKY57	2698084	2698374	2698084	7
WRKY57	2698490	2698633	2698084	7
WRKY57	2698985	2699488	2698084	7
WRKY58	5565923	5566877	5565923	7
WRKY58	5566987	5567109	5565923	7
WRKY58	5567229	5567535	5565923	7
WRKY59	7728041	7728940	7728041	7
WRKY59	7729046	7729174	7728041	7
WRKY59	7730596	7731472	7728041	7
WRKY60	8642979	8643730	8642979	7
WRKY60	8643838	8643951	8642979	7
WRKY60	8644067	8644669	8642979	7
WRKY61	10622308	10622669	10622308	7
WRKY61	10622753	10622866	10622308	7
WRKY61	10623028	10623189	10622308	7
WRKY61	10623277	10623645	10622308	7
WRKY61	10623757	10623870	10622308	7
WRKY61	10623966	10624799	10622308	7
WRKY62	26175565	26175964	26175565	7
WRKY62	26204184	26204615	26175565	7
WRKY63	40437708	40438493	40437708	7
WRKY63	40438628	40438753	40437708	7
WRKY63	40438838	40439232	40437708	7
WRKY64	23543798	23545238	23543798	8
WRKY64	23545440	23545598	23543798	8
WRKY64	23545730	23546586	23543798	8
WRKY64	23549368	23549556	23543798	8
WRKY64	23551965	23552478	23543798	8
WRKY64	23554083	23554103	23543798	8
WRKY65	31318423	31319170	31318423	8
WRKY65	31319257	31319382	31318423	8
WRKY65	31319480	31319807	31318423	8
WRKY66	36521373	36522194	36521373	8
WRKY66	36523947	36524063	36521373	8
WRKY66	36524172	36524417	36521373	8
WRKY66	36525058	36525318	36521373	8
WRKY67	36538138	36538547	36538138	8
WRKY67	36538692	36538808	36538138	8
WRKY67	36538942	36539286	36538138	8
WRKY67	36539403	36539468	36538138	8
WRKY67	36539556	36539687	36538138	8
WRKY67	36539825	36539837	36538138	8
WRKY68	36672320	36672761	36672320	8
WRKY68	36675544	36676244	36672320	8
WRKY68	36676332	36676490	36672320	8
WRKY68	36680205	36680651	36672320	8
WRKY68	36680912	36680988	36672320	8
WRKY69	38477347	38478089	38477347	8
WRKY69	38478204	38478329	38477347	8
WRKY69	38478402	38479734	38477347	8
WRKY70	33121964	33122148	33121964	9
WRKY70	33122233	33122289	33121964	9
WRKY70	33122370	33122714	33121964	9
WRKY70	33122817	33122933	33121964	9
WRKY70	33123056	33123639	33121964	9
WRKY71	2919960	2920191	2919960	10
WRKY71	2934829	2934923	2919960	10
WRKY71	2982565	2982708	2919960	10
WRKY71	2982853	2983063	2919960	10
WRKY71	3000151	3000203	2919960	10
WRKY71	3006941	3007355	2919960	10
WRKY71	3008528	3008671	2919960	10
WRKY71	3008791	3009126	2919960	10
WRKY72	5488658	5489553	5488658	10
WRKY72	5489820	5489981	5488658	10
WRKY72	5490082	5490662	5488658	10
WRKY72	5490811	5490999	5488658	10
WRKY72	5491505	5491941	5488658	10
WRKY73	7533000	7533683	7533000	10
WRKY73	7534946	7535050	7533000	10
WRKY73	7535275	7535705	7533000	10
WRKY74	7555119	7555617	7555119	10
WRKY74	7557054	7557158	7555119	10
WRKY74	7557402	7557529	7555119	10
WRKY75	16498194	16498520	16498194	10
WRKY75	16498629	16498766	16498194	10
WRKY75	16499369	16500066	16498194	10
WRKY76	27936570	27937093	27936570	10
WRKY76	27937199	27937303	27936570	10
WRKY76	27937904	27938051	27936570	10
WRKY77	30816717	30816922	30816717	10
WRKY77	30817410	30818313	30816717	10
WRKY77	30818407	30818532	30816717	10
WRKY77	30819812	30820483	30816717	10
WRKY78	25944218	25944786	25944218	11
WRKY78	25945567	25945707	25944218	11
WRKY78	25946677	25947355	25944218	11
WRKY78	25948706	25948814	25944218	11
WRKY79	1936977	1937766	1936977	14
WRKY79	1939026	1939169	1936977	14
WRKY79	1939281	1939615	1936977	14
WRKY80	3999586	4000254	3999586	14
WRKY80	4000524	4000685	3999586	14
WRKY80	4000780	4001423	3999586	14
WRKY80	4001556	4001744	3999586	14
WRKY80	4002169	4002656	3999586	14
WRKY81	4789612	4790164	4789612	14
WRKY81	4791395	4791523	4789612	14
WRKY81	4791844	4792391	4789612	14
WRKY82	6594036	6594338	6594036	14
WRKY82	6595760	6596193	6594036	14
WRKY82	6596315	6596464	6594036	14
WRKY82	6596605	6597123	6594036	14
WRKY83	7368664	7369320	7368664	15
WRKY83	7375973	7376113	7368664	15
WRKY83	7376193	7376938	7368664	15
WRKY83	7380541	7381113	7368664	15
WRKY84	498	742	498	-
WRKY84	1309	2001	498	-
WRKY85	707	820	707	-
WRKY85	1011	1532	707	-
WRKY85	1796	1876	707	-
WRKY86	30951	31283	30951	-
WRKY86	32897	33207	30951	-
WRKY87	1118523	1119007	1118523	-
WRKY87	1120948	1121091	1118523	-
WRKY87	1122432	1122926	1118523	-
WRKY88	1154550	1154957	1154550	-
WRKY88	1155051	1155116	1154550	-
WRKY88	1155229	1155573	1154550	-
WRKY88	1155700	1155816	1154550	-
WRKY88	1155957	1156525	1154550	-
WRKY89	776067	776666	776067	-
WRKY89	780712	780870	776067	-
WRKY89	780957	781660	776067	-
WRKY89	784404	784882	776067	-
WRKY90	1132053	1132969	1132053	-
WRKY91	1056488	1057352	1056488	-
WRKY91	1057657	1057725	1056488	-
WRKY91	1058177	1058335	1056488	-
WRKY91	1058427	1058589	1056488	-
WRKY91	1058691	1059255	1056488	-
WRKY91	1079948	1080139	1056488	-
WRKY91	1081938	1082285	1056488	-
WRKY92	298091	298722	298091	-
WRKY92	301293	301971	298091	-
WRKY92	302054	302216	298091	-
WRKY92	310560	311193	298091	-
WRKY93	157052	157741	157052	-
WRKY93	159328	159997	157052	-
WRKY93	160083	160245	157052	-
WRKY93	173912	174713	157052	-
WRKY94	231238	232082	231238	-
WRKY94	235152	235310	231238	-
WRKY94	235402	235549	231238	-
WRKY94	235652	236213	231238	-
WRKY94	251618	251812	231238	-
WRKY94	253522	253849	231238	-
WRKY95	245494	245605	245494	-
WRKY95	246759	246986	245494	-
WRKY95	247102	247248	245494	-
WRKY95	247605	248335	245494	-
WRKY95	248950	249108	245494	-
WRKY95	249497	250181	245494	-
